# Supplementary material for: Epigenetic control of the ferric uptake regulator (Fur) and fumarate nitrate reductase (FNR) master regulatory proteins contributes to Haemophilus influenzae survival during lung infection
Source: mBio. 2025 Jul 23;16(8):e01355-25. doi: 10.1128/mbio.01355-25 (PMC12345214; doi:10.1128/mbio.01355-25)
Supplement: Data Set S1 — Bacterial genes underrepresented in lung homogenates of mice infected with a transposon mutant library generated in the RdKW20 strain. [file mbio.01355-25-s0001.xlsx]

## Sheet: Genes underrepresented-Tnseq
Sample type:	Sample 2: Tn-mutant library - normal lung function - 24 hpi							Sample type:	Sample 6: Tn-mutant library - normal lung function - 12 hpi			Sample type:	Sample 6: Tn-mutant library - normal lung function - 12 hpi			Sample type:	Sample 6: Tn-mutant library - normal lung function - 12 hpi			Sample type:	Sample 6: Tn-mutant library - normal lung function - 12 hpi			Sample type:	Sample 6: Tn-mutant library - normal lung function - 12 hpi			Sample type:	Sample 6: Tn-mutant library - normal lung function - 12 hpi			Sample type:	Sample 6: Tn-mutant library - normal lung function - 12 hpi			Sample type:	Sample 6: Tn-mutant library - normal lung function - 12 hpi			Sample type:	Sample 6: Tn-mutant library - normal lung function - 12 hpi			Sample type:	Sample 6: Tn-mutant library - normal lung function - 12 hpi			Sample type:	Sample 6: Tn-mutant library - normal lung function - 12 hpi
	Sample 3: Tn-mutant library - emphysema lung function - 24 hpi								Sample 7: Tn-mutant library - emphysema lung function - 12 hpi				Sample 7: Tn-mutant library - emphysema lung function - 12 hpi				Sample 7: Tn-mutant library - emphysema lung function - 12 hpi				Sample 7: Tn-mutant library - emphysema lung function - 12 hpi				Sample 7: Tn-mutant library - emphysema lung function - 12 hpi				Sample 7: Tn-mutant library - emphysema lung function - 12 hpi				Sample 7: Tn-mutant library - emphysema lung function - 12 hpi				Sample 7: Tn-mutant library - emphysema lung function - 12 hpi				Sample 7: Tn-mutant library - emphysema lung function - 12 hpi				Sample 7: Tn-mutant library - emphysema lung function - 12 hpi				Sample 7: Tn-mutant library - emphysema lung function - 12 hpi
Row,names	Annotation	Sample	Description	Functional categories	References
HI0041	xthA	2	Exonuclease III	Nucleic acids processing, restriction and modification	This study
HI0054	uxuR	3	Uxu operon regulator	Transcription and translation machinery/Regulators	This study
HI0062	dksA	2, 3	dnaK suppressor protein	Transcription and translation machinery/Transcription factors	(DOI: 10.1073/pnas.0906627106)
HI0068	miaA	3	tRNA delta(2)-isopentenylpyrophosphate transferase	Transcription and translation machinery/tRNA	This study
HI0119	znuA	3	High-affinity zinc transporter substrate-binding protein	Transport systems/Uptake-intake systems/Zinc	(DOI: 10.1073/pnas.1311217110)
HI0122	metC	2	Cystathionine beta-lyase	Metabolism/Amino acid metabolism/L-methionine	(DOI: 10.1073/pnas.0906627106)
HI0159	yceD	2	Hypothetical protein	Transcription and translation machinery/Ribosome related things	This study
HI0187a	tatA	2, 3	Sec-independent protein secretion pathway component TatA	Transport systems/Other transport systems	(DOI: 10.1073/pnas.0906627106)
HI0209	dam	2	DNA adenine methylase	Nucleic acids processing, restriction and modification	(DOI: 10.1073/pnas.0906627106)
HI0221	guaB	2, 3	Inosine 5'-monophosphate dehydrogenase	Metabolism/Nucleotide metabolism/Purine metabolism	(DOI: 10.1073/pnas.0906627106), (DOI: 10.1073/pnas.1311217110)
HI0222	guaA	2, 3	GMP synthase	Metabolism/Nucleotide metabolism/Purine metabolism	(DOI: 10.1073/pnas.1311217110)
HI0273,1		3	tRNA-Ala	Transcription and translation machinery/tRNA	This study
HI0309	xerD	2, 3	Site-specific tyrosine recombinase XerD	Cell wall/Cell division	(DOI: 10.1073/pnas.0906627106), (DOI: 10.1073/pnas.1311217110)
HI0313	ruvA	3	Holliday junction DNA helicase RuvA	Nucleic acids processing, restriction and modification	This study
HI0328	efp	2	Elongation factor P	Transcription and translation machinery/Ribosome related things	This study
HI0334	relA	2, 3	GTP pyrophosphokinase	Stress response-nutrient starvation	(DOI: 10.1073/pnas.0906627106), (DOI: 10.1073/pnas.1311217110)
HI0351	galE	2, 3	UDP-glucose 4-epimerase	Metabolism/Sugar metabolism/Hexoses metabolism (Glycolysis, gluconeogenesis, hexoses)	(DOI: 10.1073/pnas.0906627106), (DOI: 10.1073/pnas.1311217110)
HI0367		3	Hypothetical protein	Hypothetical proteins	This study
HI0374		2	Hypothetical protein	Hypothetical proteins	This study
HI0440	ponA	3	Penicillin-binding protein 1A	Cell wall/Cell wall biosynthesis	This study
HI0465	serA	2, 3	D-3-phosphoglycerate dehydrogenase	Metabolism/Amino acid metabolism/Serine	(DOI: 10.1073/pnas.0906627106)
HI0479	atpD	2, 3	F0F1 ATP synthase subunit beta	Metabolism/ATP synthase complex	(DOI: 10.1073/pnas.0906627106)
HI0480	atpG	2	F0F1 ATP synthase subunit gamma	Metabolism/ATP synthase complex	(DOI: 10.1073/pnas.0906627106)
HI0482	atpH	2	F0F1 ATP synthase subunit delta	Metabolism/ATP synthase complex	This study
HI0485,1		2	F0F1 ATP synthase subunit I	Hypothetical proteins	This study
HI0514	rpoC	3	DNA-directed RNA polymerase subunit beta	Transcription and translation machinery/RNA polimerase	This study
HI0518	deoD	2, 3	Purine nucleoside phosphorylase	Metabolism/Nucleotide metabolism/Purine metabolism	(DOI: 10.1073/pnas.0906627106), (DOI: 10.1073/pnas.1311217110)
HI0523		2, 3	Heptosyltransferase-like protein	Others	(DOI: 10.1073/pnas.0906627106)
HI0550	lex1	3	Lipooligosaccharide biosynthesis protein	Cell wall/LOS biosynthesis-modification-decoration	This study
HI0551	apaH	2, 3	Diadenosine tetraphosphatase	Metabolism/Nucleotide metabolism/Purine metabolism	(DOI: 10.1073/pnas.0906627106), (DOI: 10.1073/pnas.1311217110)
HI0564	asnA	3	Asparagine synthetase AsnA	Metabolism/Amino acid metabolism/L-asparagine	This study
HI0578	tufA	2	Elongation factor Tu	Transcription and translation machinery/Ribosome related things	This study
HI0606	cysE	2, 3	Serine acetyltransferase	Metabolism/Amino acid metabolism/Cysteine	This study
HI0632	tufB	2, 3	Elongation factor Tu	Transcription and translation machinery/Ribosome related things	This study
HI0668	zapB	2, 3	Hypothetical protein	Cell wall/Cell division	This study
HI0693	hel	2, 3	Lipoprotein E	Transport systems/Uptake-intake systems/Iron-Hemin	(DOI: 10.1073/pnas.0906627106)
HI0703	lppB	2, 3	Lipoprotein B	Others	This study
HI0719		3	Hypothetical protein	Hypothetical proteins	This study
HI0740	yhxB	2, 3	Phosphomannomutase	Metabolism/Sugar metabolism/Hexoses metabolism (Glycolysis, gluconeogenesis, hexoses)	(DOI: 10.1073/pnas.0906627106)
HI0769	ftsE	2, 3	Cell division ATP-binding protein	Cell wall/Cell division	(DOI: 10.1073/pnas.0906627106)
HI0770	ftsX	2, 3	Cell division protein FtsX	Cell wall/Cell division	(DOI: 10.1073/pnas.0906627106)
HI0812	galU	3	Glucosephosphate uridylyltransferase		(DOI: 10.1073/pnas.1311217110)
HI0836	genX	2, 3	Lysyl-tRNA synthetase	Others	(DOI: 10.1073/pnas.0906627106)
HI0846	por/dsbA	2, 3	Oxidoreductase	Stress response-nutrient starvation	(DOI: 10.1073/pnas.0906627106), (DOI: 10.1073/pnas.1311217110)
HI0896	ftsN	2, 3	Cell division protein	Cell wall/Cell division	(DOI: 10.1073/pnas.0906627106), (DOI: 10.1073/pnas.1311217110)
HI0942	recC	3	Exodeoxyribonuclease V subunit gamma	Nucleic acids processing, restriction and modification	(DOI: 10.1073/pnas.1311217110)
HI0982	pfkA	2	6-phosphofructokinase	Metabolism/Sugar metabolism/Hexoses metabolism (Glycolysis, gluconeogenesis, hexoses)	This study
HI1006	lspA	2, 3	Lipoprotein signal peptidase	Metabolism/Protein (lipoproteins) metabolism	This study
HI1077	pyrG	2, 3	CTP synthetase	Metabolism/Nucleotide metabolism/Pyrimidine metabolism	(DOI: 10.1073/pnas.0906627106)
HI1082		2, 3	Hypothetical protein	Transcription and translation machinery/Regulators	This study
HI1084		2, 3	ABC transpoter	Cell wall/Cell wall biosynthesis	(DOI: 10.1073/pnas.0906627106)
HI1085	mlaD	3	ABC transporter substrate-binding protein	Cell wall/Cell wall biosynthesis	This study
HI1086	mlaE	2, 3	ABC transporter permease	Cell wall/Cell wall biosynthesis	(DOI: 10.1073/pnas.0906627106)
HI1087	mlaF	2, 3	ABC transporter ATPase	Cell wall/Cell wall biosynthesis	(DOI: 10.1073/pnas.0906627106)
HI1130	mraW	3	S-adenosyl-methyltransferase MraW	Transcription and translation machinery/Ribosome related things	This study
HI1145	pheA	3	Chorismate mutase/prephenate dehydratase	Metabolism/Amino acid metabolism/L-phenylalanine	This study
HI1164	ompA	3	Outer membrane protein P5	Cell wall/OMP	(DOI: 10.1073/pnas.1311217110)
HI1193	ilvE	2	Branched-chain amino acid aminotransferase	Metabolism/Amino acid metabolism/Leucine, L-isoleucine and L-valine	(DOI: 10.1073/pnas.0906627106)
HI1220	rpsA	2, 3	30S ribosomal protein S1	Transcription and translation machinery/Ribosome related things	This study
HI1276	metG	3	Methionyl-tRNA synthetase	Transcription and translation machinery/tRNA	This study
HI1290	tyrA	2		Metabolism/Amino acid metabolism/L-tyrosine	(DOI: 10.1073/pnas.0906627106 )
HI1306	pgpA	2, 3	Phosphatidylglycerophosphatase A	Metabolism/Glycerol metabolism	This study
HI1321	recB	2	Exodeoxyribonuclease V subunit beta	Nucleic acids processing, restriction and modification	This study
HI1387	trpE	2, 3	Anthranilate synthase component I	Metabolism/Amino acid metabolism/Tryptophan	(DOI: 10.1073/pnas.0906627106)
HI1388	trpG	2	Anthranilate synthase component II	Metabolism/Amino acid metabolism/Tryptophan	(DOI: 10.1073/pnas.0906627106)
HI1389	trpD	3	Anthranilate phosphoribosyltransferase	Metabolism/Amino acid metabolism/Tryptophan	This study
HI1389,1	trpC	3	Bifunctional indole-3-glycerol phosphate synthase/phosphoribosylanthranilate isomerase	Metabolism/Amino acid metabolism/Tryptophan	This study
HI1431	trpB	2	Tryptophan synthase subunit beta	Metabolism/Amino acid metabolism/Tryptophan	(DOI: 10.1073/pnas.0906627106)
HI1432	trpA	2, 3	Tryptophan synthase subunit alpha	Metabolism/Amino acid metabolism/Tryptophan	(DOI: 10.1073/pnas.0906627106)
HI1444	metF	2, 3	5,10-methylenetetrahydrofolate reductase	Metabolism/Vitamins biosynthesis	This study
HI1462		2	Hypothetical protein	Transport systems/Export systems	This study
HI1587	hns	2	DNA-binding protein H-NS	Transcription and translation machinery/Regulators	This study
HI1605		2	Hypothetical protein	Hypothetical proteins	(DOI: 10.1073/pnas.0906627106), (DOI: 10.1073/pnas.1311217110)
HI1606	cca	2, 3	Multifunctional tRNA nucleotidyl transferase/2'3'-cyclic phosphodiesterase/2'nucleotidase/phosphatase	Transcription and translation machinery/tRNA	This study
HI1640	sapC	2, 3	Peptide ABC transporter permease	Transport systems/Uptake-intake systems/Iron-Hemin	This study
HI1650		2, 3	Hypothetical protein	Hypothetical proteins	This study
HI1702	metE	2, 3	5-methyltetrahydropteroyltriglutamate-- homocysteine S-methyltransferase	Metabolism/Amino acid metabolism/L-methionine	(DOI: 10.1073/pnas.0906627106)
HI1711	crr	2	PTS system glucose-specific transporter subunit	Transport systems/Uptake-intake systems/Sugar	This study

## Sheet: N24hpi
Normal lung function
Row,names	Annotation	Description	Functional categories	References
HI0041	xthA	Exonuclease III	Nucleic acids processing, restriction and modification	This study
HI0062	dksA	dnaK suppressor protein	Transcription and translation machinery/Transcription factors	(DOI: 10.1073/pnas.0906627106)
HI0122	metC	Cystathionine beta-lyase	Metabolism/Amino acid metabolism/L-methionine	(DOI: 10.1073/pnas.0906627106)
HI0159	yceD	Hypothetical protein	Transcription and translation machinery/Ribosome related things	This study
HI0187a	tatA	Sec-independent protein secretion pathway component TatA	Transport systems/Other transport systems	(DOI: 10.1073/pnas.0906627106)
HI0209	dam	DNA adenine methylase	Nucleic acids processing, restriction and modification	(DOI: 10.1073/pnas.0906627106)
HI0221	guaB	Inosine 5'-monophosphate dehydrogenase	Metabolism/Nucleotide metabolism/Purine metabolism	(DOI: 10.1073/pnas.0906627106), (DOI: 10.1073/pnas.1311217110)
HI0222	guaA	GMP synthase	Metabolism/Nucleotide metabolism/Purine metabolism	(DOI: 10.1073/pnas.1311217110)
HI0309	xerD	Site-specific tyrosine recombinase XerD	Cell wall/Cell division	(DOI: 10.1073/pnas.0906627106), (DOI: 10.1073/pnas.1311217110)
HI0328	efp	Elongation factor P	Transcription and translation machinery/Ribosome related things	This study
HI0334	relA	GTP pyrophosphokinase	Stress response-nutrient starvation	(DOI: 10.1073/pnas.0906627106), (DOI: 10.1073/pnas.1311217110)
HI0351	galE	UDP-glucose 4-epimerase	Metabolism/Sugar metabolism/Hexoses metabolism (Glycolysis, gluconeogenesis, hexoses)	(DOI: 10.1073/pnas.0906627106), (DOI: 10.1073/pnas.1311217110)
HI0374		Hypothetical protein	Hypothetical proteins	This study
HI0465	serA	D-3-phosphoglycerate dehydrogenase	Metabolism/Amino acid metabolism/Serine	(DOI: 10.1073/pnas.0906627106)
HI0479	atpD	F0F1 ATP synthase subunit beta	Metabolism/ATP synthase complex	(DOI: 10.1073/pnas.0906627106)
HI0480	atpG	F0F1 ATP synthase subunit gamma	Metabolism/ATP synthase complex	(DOI: 10.1073/pnas.0906627106)
HI0482	atpH	F0F1 ATP synthase subunit delta	Metabolism/ATP synthase complex	This study
HI0485,1		F0F1 ATP synthase subunit I	Hypothetical proteins	This study
HI0518	deoD	Purine nucleoside phosphorylase	Metabolism/Nucleotide metabolism/Purine metabolism	(DOI: 10.1073/pnas.0906627106), (DOI: 10.1073/pnas.1311217110)
HI0523		Heptosyltransferase-like protein	Others	(DOI: 10.1073/pnas.0906627106)
HI0551	apaH	Diadenosine tetraphosphatase	Metabolism/Nucleotide metabolism/Purine metabolism	(DOI: 10.1073/pnas.0906627106), (DOI: 10.1073/pnas.1311217110)
HI0578	tufA	Elongation factor Tu	Transcription and translation machinery/Ribosome related things	This study
HI0606	cysE	Serine acetyltransferase	Metabolism/Amino acid metabolism/Cysteine	This study
HI0632	tufB	Elongation factor Tu	Transcription and translation machinery/Ribosome related things	This study
HI0668	zapB	Hypothetical protein	Cell wall/Cell division	This study
HI0693	hel	Lipoprotein E	Transport systems/Uptake-intake systems/Iron-Hemin	(DOI: 10.1073/pnas.0906627106)
HI0703	lppB	Lipoprotein B	Others	This study
HI0740	yhxB	Phosphomannomutase	Metabolism/Sugar metabolism/Hexoses metabolism (Glycolysis, gluconeogenesis, hexoses)	(DOI: 10.1073/pnas.0906627106)
HI0769	ftsE	Cell division ATP-binding protein	Cell wall/Cell division	(DOI: 10.1073/pnas.0906627106)
HI0770	ftsX	Cell division protein FtsX	Cell wall/Cell division	(DOI: 10.1073/pnas.0906627106)
HI0836	genX	Lysyl-tRNA synthetase	Others	(DOI: 10.1073/pnas.0906627106)
HI0846	por/dsbA	Oxidoreductase	Stress response-nutrient starvation	(DOI: 10.1073/pnas.0906627106), (DOI: 10.1073/pnas.1311217110)
HI0896	ftsN	Cell division protein	Cell wall/Cell division	(DOI: 10.1073/pnas.0906627106), (DOI: 10.1073/pnas.1311217110)
HI0982	pfkA	6-phosphofructokinase	Metabolism/Sugar metabolism/Hexoses metabolism (Glycolysis, gluconeogenesis, hexoses)	This study
HI1006	lspA	Lipoprotein signal peptidase	Metabolism/Protein (lipoproteins) metabolism	This study
HI1077	pyrG	CTP synthetase	Metabolism/Nucleotide metabolism/Pyrimidine metabolism	(DOI: 10.1073/pnas.0906627106)
HI1082		Hypothetical protein	Transcription and translation machinery/Regulators	This study
HI1084		ABC transpoter	Cell wall/Cell wall biosynthesis	(DOI: 10.1073/pnas.0906627106)
HI1086	mlaE	ABC transporter permease	Cell wall/Cell wall biosynthesis	(DOI: 10.1073/pnas.0906627106)
HI1087	mlaF	ABC transporter ATPase	Cell wall/Cell wall biosynthesis	(DOI: 10.1073/pnas.0906627106)
HI1193	ilvE	Branched-chain amino acid aminotransferase	Metabolism/Amino acid metabolism/Leucine, L-isoleucine and L-valine	(DOI: 10.1073/pnas.0906627106)
HI1220	rpsA	30S ribosomal protein S1	Transcription and translation machinery/Ribosome related things	This study
HI1290	tyrA		Metabolism/Amino acid metabolism/L-tyrosine	(DOI: 10.1073/pnas.0906627106 )
HI1306	pgpA	Phosphatidylglycerophosphatase A	Metabolism/Glycerol metabolism	This study
HI1321	recB	Exodeoxyribonuclease V subunit beta	Nucleic acids processing, restriction and modification	This study
HI1387	trpE	Anthranilate synthase component I	Metabolism/Amino acid metabolism/Tryptophan	(DOI: 10.1073/pnas.0906627106)
HI1388	trpG	Anthranilate synthase component II	Metabolism/Amino acid metabolism/Tryptophan	(DOI: 10.1073/pnas.0906627106)
HI1431	trpB	Tryptophan synthase subunit beta	Metabolism/Amino acid metabolism/Tryptophan	(DOI: 10.1073/pnas.0906627106)
HI1432	trpA	Tryptophan synthase subunit alpha	Metabolism/Amino acid metabolism/Tryptophan	(DOI: 10.1073/pnas.0906627106)
HI1444	metF	5,10-methylenetetrahydrofolate reductase	Metabolism/Vitamins biosynthesis	This study
HI1462		Hypothetical protein	Transport systems/Export systems	This study
HI1587	hns	DNA-binding protein H-NS	Transcription and translation machinery/Regulators	This study
HI1605		Hypothetical protein	Hypothetical proteins	(DOI: 10.1073/pnas.0906627106), (DOI: 10.1073/pnas.1311217110)
HI1606	cca	Multifunctional tRNA nucleotidyl transferase/2'3'-cyclic phosphodiesterase/2'nucleotidase/phosphatase	Transcription and translation machinery/tRNA	This study
HI1640	sapC	Peptide ABC transporter permease	Transport systems/Uptake-intake systems/Iron-Hemin	This study
HI1650		Hypothetical protein	Hypothetical proteins	This study
HI1702	metE	5-methyltetrahydropteroyltriglutamate-- homocysteine S-methyltransferase	Metabolism/Amino acid metabolism/L-methionine	(DOI: 10.1073/pnas.0906627106)
HI1711	crr	PTS system glucose-specific transporter subunit	Transport systems/Uptake-intake systems/Sugar	This study

## Sheet: E24hpi
Emphysematous lung
Row,names	Annotation	Description	Functional categories	References
HI0054	uxuR	Uxu operon regulator	Transcription and translation machinery/Regulators	This study
HI0062	dksA	dnaK suppressor protein	Transcription and translation machinery/Transcription factors	(DOI: 10.1073/pnas.0906627106)
HI0068	miaA	tRNA delta(2)-isopentenylpyrophosphate transferase	Transcription and translation machinery/tRNA	This study
HI0119	znuA	High-affinity zinc transporter substrate-binding protein	Transport systems/Uptake-intake systems/Zinc	(DOI: 10.1073/pnas.1311217110)
HI0187a	tatA	Sec-independent protein secretion pathway component TatA	Transport systems/Other transport systems	(DOI: 10.1073/pnas.0906627106)
HI0221	guaB	Inosine 5'-monophosphate dehydrogenase	Metabolism/Nucleotide metabolism/Purine metabolism	(DOI: 10.1073/pnas.0906627106), (DOI: 10.1073/pnas.1311217110)
HI0222	guaA	GMP synthase	Metabolism/Nucleotide metabolism/Purine metabolism	(DOI: 10.1073/pnas.1311217110)
HI0273,1		tRNA-Ala	Transcription and translation machinery/tRNA	This study
HI0309	xerD	Site-specific tyrosine recombinase XerD	Cell wall/Cell division	(DOI: 10.1073/pnas.0906627106), (DOI: 10.1073/pnas.1311217110)
HI0313	ruvA	Holliday junction DNA helicase RuvA	Nucleic acids processing, restriction and modification	This study
HI0334	relA	GTP pyrophosphokinase	Stress response-nutrient starvation	(DOI: 10.1073/pnas.0906627106), (DOI: 10.1073/pnas.1311217110)
HI0351	galE	UDP-glucose 4-epimerase	Metabolism/Sugar metabolism/Hexoses metabolism (Glycolysis, gluconeogenesis, hexoses)	(DOI: 10.1073/pnas.0906627106), (DOI: 10.1073/pnas.1311217110)
HI0367		Hypothetical protein	Hypothetical proteins	This study
HI0440	ponA	Penicillin-binding protein 1A	Cell wall/Cell wall biosynthesis	This study
HI0465	serA	D-3-phosphoglycerate dehydrogenase	Metabolism/Amino acid metabolism/Serine	(DOI: 10.1073/pnas.0906627106)
HI0479	atpD	F0F1 ATP synthase subunit beta	Metabolism/ATP synthase complex	(DOI: 10.1073/pnas.0906627106)
HI0514	rpoC	DNA-directed RNA polymerase subunit beta	Transcription and translation machinery/RNA polimerase	This study
HI0518	deoD	Purine nucleoside phosphorylase	Metabolism/Nucleotide metabolism/Purine metabolism	(DOI: 10.1073/pnas.0906627106), (DOI: 10.1073/pnas.1311217110)
HI0523		Heptosyltransferase-like protein	Others	(DOI: 10.1073/pnas.0906627106)
HI0550	lex1	Lipooligosaccharide biosynthesis protein	Cell wall/LOS biosynthesis-modification-decoration	This study
HI0551	apaH	Diadenosine tetraphosphatase	Metabolism/Nucleotide metabolism/Purine metabolism	(DOI: 10.1073/pnas.0906627106), (DOI: 10.1073/pnas.1311217110)
HI0564	asnA	Asparagine synthetase AsnA	Metabolism/Amino acid metabolism/L-asparagine	This study
HI0606	cysE	Serine acetyltransferase	Metabolism/Amino acid metabolism/Cysteine	This study
HI0632	tufB	Elongation factor Tu	Transcription and translation machinery/Ribosome related things	This study
HI0668	zapB	Hypothetical protein	Cell wall/Cell division	This study
HI0693	hel	Lipoprotein E	Transport systems/Uptake-intake systems/Iron-Hemin	(DOI: 10.1073/pnas.0906627106)
HI0703	lppB	Lipoprotein B	Others	This study
HI0719		Hypothetical protein	Hypothetical proteins	This study
HI0740	yhxB	Phosphomannomutase	Metabolism/Sugar metabolism/Hexoses metabolism (Glycolysis, gluconeogenesis, hexoses)	(DOI: 10.1073/pnas.0906627106)
HI0769	ftsE	Cell division ATP-binding protein	Cell wall/Cell division	(DOI: 10.1073/pnas.0906627106)
HI0770	ftsX	Cell division protein FtsX	Cell wall/Cell division	(DOI: 10.1073/pnas.0906627106)
HI0812	galU	Glucosephosphate uridylyltransferase		(DOI: 10.1073/pnas.1311217110)
HI0836	genX	Lysyl-tRNA synthetase	Others	(DOI: 10.1073/pnas.0906627106)
HI0846	por/dsbA	Oxidoreductase	Stress response-nutrient starvation	(DOI: 10.1073/pnas.0906627106), (DOI: 10.1073/pnas.1311217110)
HI0896	ftsN	Cell division protein	Cell wall/Cell division	(DOI: 10.1073/pnas.0906627106), (DOI: 10.1073/pnas.1311217110)
HI0942	recC	Exodeoxyribonuclease V subunit gamma	Nucleic acids processing, restriction and modification	(DOI: 10.1073/pnas.1311217110)
HI1006	lspA	Lipoprotein signal peptidase	Metabolism/Protein (lipoproteins) metabolism	This study
HI1077	pyrG	CTP synthetase	Metabolism/Nucleotide metabolism/Pyrimidine metabolism	(DOI: 10.1073/pnas.0906627106)
HI1082		Hypothetical protein	Transcription and translation machinery/Regulators	This study
HI1084		ABC transpoter	Cell wall/Cell wall biosynthesis	(DOI: 10.1073/pnas.0906627106)
HI1085	mlaD	ABC transporter substrate-binding protein	Cell wall/Cell wall biosynthesis	This study
HI1086	mlaE	ABC transporter permease	Cell wall/Cell wall biosynthesis	(DOI: 10.1073/pnas.0906627106)
HI1087	mlaF	ABC transporter ATPase	Cell wall/Cell wall biosynthesis	(DOI: 10.1073/pnas.0906627106)
HI1130	mraW	S-adenosyl-methyltransferase MraW	Transcription and translation machinery/Ribosome related things	This study
HI1145	pheA	Chorismate mutase/prephenate dehydratase	Metabolism/Amino acid metabolism/L-phenylalanine	This study
HI1164	ompA	Outer membrane protein P5	Cell wall/OMP	(DOI: 10.1073/pnas.1311217110)
HI1220	rpsA	30S ribosomal protein S1	Transcription and translation machinery/Ribosome related things	This study
HI1276	metG	Methionyl-tRNA synthetase	Transcription and translation machinery/tRNA	This study
HI1306	pgpA	Phosphatidylglycerophosphatase A	Metabolism/Glycerol metabolism	This study
HI1387	trpE	Anthranilate synthase component I	Metabolism/Amino acid metabolism/Tryptophan	(DOI: 10.1073/pnas.0906627106)
HI1389	trpD	Anthranilate phosphoribosyltransferase	Metabolism/Amino acid metabolism/Tryptophan	This study
HI1389,1	trpC	Bifunctional indole-3-glycerol phosphate synthase/phosphoribosylanthranilate isomerase	Metabolism/Amino acid metabolism/Tryptophan	This study
HI1432	trpA	Tryptophan synthase subunit alpha	Metabolism/Amino acid metabolism/Tryptophan	(DOI: 10.1073/pnas.0906627106)
HI1444	metF	5,10-methylenetetrahydrofolate reductase	Metabolism/Vitamins biosynthesis	This study
HI1606	cca	Multifunctional tRNA nucleotidyl transferase/2'3'-cyclic phosphodiesterase/2'nucleotidase/phosphatase	Transcription and translation machinery/tRNA	This study
HI1640	sapC	Peptide ABC transporter permease	Transport systems/Uptake-intake systems/Iron-Hemin	This study
HI1650		Hypothetical protein	Hypothetical proteins	This study
HI1702	metE	5-methyltetrahydropteroyltriglutamate-- homocysteine S-methyltransferase	Metabolism/Amino acid metabolism/L-methionine	(DOI: 10.1073/pnas.0906627106)

## Sheet: Common N24-E24
Row,names	Annotation	Description	Functional categories	References
HI0062	dksA	dnaK suppressor protein	Transcription and translation machinery/Transcription factors	(DOI: 10.1073/pnas.0906627106)
HI0187a	tatA	Sec-independent protein secretion pathway component TatA	Transport systems/Other transport systems	(DOI: 10.1073/pnas.0906627106)
HI0221	guaB	Inosine 5'-monophosphate dehydrogenase	Metabolism/Nucleotide metabolism/Purine metabolism	(DOI: 10.1073/pnas.0906627106), (DOI: 10.1073/pnas.1311217110)
HI0222	guaA	GMP synthase	Metabolism/Nucleotide metabolism/Purine metabolism	(DOI: 10.1073/pnas.1311217110)
HI0309	xerD	Site-specific tyrosine recombinase XerD	Cell wall/Cell division	(DOI: 10.1073/pnas.0906627106), (DOI: 10.1073/pnas.1311217110)
HI0334	relA	GTP pyrophosphokinase	Stress response-nutrient starvation	(DOI: 10.1073/pnas.0906627106), (DOI: 10.1073/pnas.1311217110)
HI0351	galE	UDP-glucose 4-epimerase	Metabolism/Sugar metabolism/Hexoses metabolism (Glycolysis, gluconeogenesis, hexoses)	(DOI: 10.1073/pnas.0906627106), (DOI: 10.1073/pnas.1311217110)
HI0465	serA	D-3-phosphoglycerate dehydrogenase	Metabolism/Amino acid metabolism/Serine	(DOI: 10.1073/pnas.0906627106)
HI0479	atpD	F0F1 ATP synthase subunit beta	Metabolism/ATP synthase complex	(DOI: 10.1073/pnas.0906627106)
HI0518	deoD	Purine nucleoside phosphorylase	Metabolism/Nucleotide metabolism/Purine metabolism	(DOI: 10.1073/pnas.0906627106), (DOI: 10.1073/pnas.1311217110)
HI0523		Heptosyltransferase-like protein	Others	(DOI: 10.1073/pnas.0906627106)
HI0551	apaH	Diadenosine tetraphosphatase	Metabolism/Nucleotide metabolism/Purine metabolism	(DOI: 10.1073/pnas.0906627106), (DOI: 10.1073/pnas.1311217110)
HI0606	cysE	Serine acetyltransferase	Metabolism/Amino acid metabolism/Cysteine	This study
HI0632	tufB	Elongation factor Tu	Transcription and translation machinery/Ribosome related things	This study
HI0668	zapB	Hypothetical protein	Cell wall/Cell division	This study
HI0693	hel	Lipoprotein E	Transport systems/Uptake-intake systems/Iron-Hemin	(DOI: 10.1073/pnas.0906627106)
HI0703	lppB	Lipoprotein B	Others	This study
HI0740	yhxB	Phosphomannomutase	Metabolism/Sugar metabolism/Hexoses metabolism (Glycolysis, gluconeogenesis, hexoses)	(DOI: 10.1073/pnas.0906627106)
HI0769	ftsE	Cell division ATP-binding protein	Cell wall/Cell division	(DOI: 10.1073/pnas.0906627106)
HI0770	ftsX	Cell division protein FtsX	Cell wall/Cell division	(DOI: 10.1073/pnas.0906627106)
HI0836	genX	Lysyl-tRNA synthetase	Others	(DOI: 10.1073/pnas.0906627106)
HI0846	por/dsbA	Oxidoreductase	Stress response-nutrient starvation	(DOI: 10.1073/pnas.0906627106), (DOI: 10.1073/pnas.1311217110)
HI0896	ftsN	Cell division protein	Cell wall/Cell division	(DOI: 10.1073/pnas.0906627106), (DOI: 10.1073/pnas.1311217110)
HI1006	lspA	Lipoprotein signal peptidase	Metabolism/Protein (lipoproteins) metabolism	This study
HI1077	pyrG	CTP synthetase	Metabolism/Nucleotide metabolism/Pyrimidine metabolism	(DOI: 10.1073/pnas.0906627106)
HI1082		Hypothetical protein	Transcription and translation machinery/Regulators	This study
HI1084		ABC transpoter	Cell wall/Cell wall biosynthesis	(DOI: 10.1073/pnas.0906627106)
HI1086	mlaE	ABC transporter permease	Cell wall/Cell wall biosynthesis	(DOI: 10.1073/pnas.0906627106)
HI1087	mlaF	ABC transporter ATPase	Cell wall/Cell wall biosynthesis	(DOI: 10.1073/pnas.0906627106)
HI1220	rpsA	30S ribosomal protein S1	Transcription and translation machinery/Ribosome related things	This study
HI1306	pgpA	Phosphatidylglycerophosphatase A	Metabolism/Glycerol metabolism	This study
HI1387	trpE	Anthranilate synthase component I	Metabolism/Amino acid metabolism/Tryptophan	(DOI: 10.1073/pnas.0906627106)
HI1432	trpA	Tryptophan synthase subunit alpha	Metabolism/Amino acid metabolism/Tryptophan	(DOI: 10.1073/pnas.0906627106)
HI1444	metF	5,10-methylenetetrahydrofolate reductase	Metabolism/Vitamins biosynthesis	This study
HI1606	cca	Multifunctional tRNA nucleotidyl transferase/2'3'-cyclic phosphodiesterase/2'nucleotidase/phosphatase	Transcription and translation machinery/tRNA	This study
HI1640	sapC	Peptide ABC transporter permease	Transport systems/Uptake-intake systems/Iron-Hemin	This study
HI1650		Hypothetical protein	Hypothetical proteins	This study
HI1702	metE	5-methyltetrahydropteroyltriglutamate-- homocysteine S-methyltransferase	Metabolism/Amino acid metabolism/L-methionine	(DOI: 10.1073/pnas.0906627106)
