# Supplementary material for: Epigenetic control of the ferric uptake regulator (Fur) and fumarate nitrate reductase (FNR) master regulatory proteins contributes to Haemophilus influenzae survival during lung infection
Source: mBio. 2025 Jul 23;16(8):e01355-25. doi: 10.1128/mbio.01355-25 (PMC12345214; doi:10.1128/mbio.01355-25)
Supplement: Data Set S2 — Conservation of the htpG-nif3 intergenic region and DEGs between RdKW20 WT and mutant strains grown in aerobiosis or anaerobiosis. [file mbio.01355-25-s0002.xlsx]

## Sheet: Intergenic region htpG-nif3
Strains labelled in red are those showing undermethylated GATC in this region
	Nucleotide substitutions identified in the intergenic region htpG-nif3
Strain	1	2	3	4	5	6	7	8	9	10	11	12	13	14	15	16	17	18	19	20	21	22	23	24	25	26	27	28	29	30	31	32	33	34	35	36	37	38	39	40	41	42	43	44	45	46	47	48	49
RdKW20	A	A	A	G	A	T	A	A	A	A	A	T	T	G	A	A	C	G	T	C	A	C	A	G	A	T	A	T	A	A	G	A	A	T	A	A	A	A	A	G	A	A	A	G	A	T	T	T	C
P595	.	.	.	.	.	.	.	.	.	.	.	.	.	.	.	.	.	.	.	.	.	.	.	.	.	.	.	.	.	.	.	.	.	.	.	.	.	.	.	.	.	.	.	.	.	.	.	.	.
P602	.	.	.	.	.	.	.	.	.	.	.	.	.	.	.	.	.	.	.	.	.	.	.	.	.	.	.	.	.	.	.	.	.	.	.	.	.	.	.	.	.	.	.	.	.	.	.	.	.
P615	.	.	.	.	.	.	.	.	.	.	.	.	.	.	.	.	.	.	.	.	.	.	.	.	.	.	.	.	.	.	.	.	.	.	.	.	.	.	.	.	.	.	.	.	.	.	.	.	.
P617	.	.	.	.	.	.	.	.	.	.	.	.	.	.	.	.	.	.	.	.	.	.	.	.	.	.	.	.	.	.	.	.	.	.	.	.	.	.	.	.	.	.	.	.	.	.	.	.	.
P621	.	.	.	.	.	.	.	.	.	.	.	.	.	.	.	.	.	.	.	.	.	.	.	.	.	.	.	.	.	.	.	.	.	.	.	.	.	.	.	.	.	.	.	.	.	.	.	.	.
P636	.	.	.	.	.	.	.	.	.	.	.	.	.	.	.	.	.	.	.	.	.	.	.	.	.	.	.	.	.	.	.	.	.	.	.	.	.	.	.	.	.	.	.	.	.	.	.	.	.
P641	.	.	.	.	.	.	.	.	.	.	.	.	.	.	.	.	.	.	.	.	.	.	.	.	.	.	.	.	.	.	.	.	.	.	.	.	.	.	.	.	.	.	.	.	.	.	.	.	.
P642	.	.	.	.	.	.	.	.	.	.	.	.	.	.	.	.	.	.	.	.	.	.	.	.	.	.	.	.	.	.	.	.	.	.	.	.	.	.	.	.	.	.	.	.	.	.	.	.	.
P650	.	.	.	.	.	.	.	.	.	.	.	.	.	.	.	.	.	.	.	.	.	.	.	.	.	.	.	.	.	.	.	.	.	.	.	.	.	.	.	.	.	.	.	.	.	.	.	.	.
P652	.	.	.	.	.	.	.	.	.	.	.	.	.	.	.	.	.	.	.	.	.	.	.	.	.	.	.	.	.	.	.	.	.	.	.	.	.	.	.	.	.	.	.	.	.	.	.	.	.
P657	.	.	.	.	.	.	.	.	.	.	.	.	.	.	.	.	.	.	.	.	.	.	.	.	.	.	.	.	.	.	.	.	.	.	.	.	.	.	.	.	.	.	.	.	.	.	.	.	.
P662	.	.	.	.	.	.	.	.	.	.	.	.	.	.	.	.	.	.	.	.	.	.	.	.	.	.	.	.	.	.	.	.	.	.	.	.	.	.	.	.	.	.	.	.	.	.	.	.	.
P665	.	.	.	.	.	.	.	.	.	.	.	.	.	.	.	.	.	.	.	.	.	.	.	.	.	.	.	.	.	.	.	.	.	.	.	.	.	.	.	.	.	.	.	.	.	.	.	.	.
P669	.	.	.	.	.	.	.	.	.	.	.	.	.	.	.	.	.	.	.	.	.	.	.	.	.	.	.	.	.	.	.	.	.	.	.	.	.	.	.	.	.	.	.	.	.	.	.	.	.
P672	.	.	.	.	.	.	.	.	.	.	.	.	.	.	.	.	.	.	.	.	.	.	.	.	.	.	.	.	.	.	.	.	.	.	.	.	.	.	.	.	.	.	.	.	.	.	.	.	.
P676	.	.	.	.	.	.	.	.	.	.	.	.	.	.	.	.	.	.	.	.	.	.	.	.	.	.	.	.	.	.	.	.	.	.	.	.	.	.	.	.	.	.	.	.	.	.	.	.	.
P679	.	.	.	.	.	.	.	.	.	.	.	.	.	.	.	.	.	.	.	.	.	.	.	.	.	.	.	.	.	.	.	.	.	.	.	.	.	.	.	.	.	.	.	.	.	.	.	.	.
[truncated: 252 more columns]

## Sheet: RNAseq_aerobic
Feature ID	Rd KW20	Description	Function	Annotation	log2FoldChange	padj	Functional categories	GATC in upstream 500 bp region	Single/Multiple gene transcriptional unit
HI_RS07355	HI1425,HI_1425	FNR family transcription factor	It is involved in the activation of genes necessary for anaerobic respiration.	fnr	4.91957	1.02283e-235	Transcription and translation machinery/Regulators	YES	SINGLE
HI_RS06670	HI1287,HI_1287	type I restriction-modification system subunit M	The subtype gamma methyltransferase (M) subunit of a type I restriction enzyme. The M and S subunits together form a methyltransferase (MTase) that methylates adenosines in the sequence 5'-RAACN5TAG-3'. Methylation protects against cleavage by HindI (PubMed:4591672) (Probable). In the presence of the R subunit the complex can also act as an endonuclease, binding to the same target sequence but cu…	hsdM3	4.53269	8.86387e-154	Nucleic acids processing, restriction and modification	NO	MULTIPLE
HI_RS06665	HI1286,HI_1286	restriction endonuclease subunit S/Type I restriction enzyme HindI specificity subunit	The specificity (S) subunit of a type I restriction enzyme; this subunit dictates DNA sequence specificity. The M and S subunits together form a methyltransferase (MTase) that methylates adenosines in the sequence 5'-RAACN5TAG-3'. Methylation protects against cleavage by HindI (PubMed:4591672) (Probable). In the presence of the R subunit the complex can also act as an endonuclease, binding to the…	hsdS	4.36245	1.17042e-271	Nucleic acids processing, restriction and modification	NO	MULTIPLE
HI_RS03690		phosphodiesterase		-	3.66768	0.0395202	Others	YES	SINGLE
HI_RS06660	HI1285,HI_1285	type I restriction endonuclease subunit R	The restriction (R) subunit of a type I restriction enzyme that recognizes 5'-RAACN5TAG-3' and cleaves a random distance away. Subunit R is required for both nuclease and ATPase activities, but not for modification. After locating a non-methylated recognition site, the enzyme complex serves as a molecular motor that translocates DNA in an ATP-dependent manner until a collision occurs that trigger…	hsdR	3.62734	3.6604e-243	Nucleic acids processing, restriction and modification	NO	MULTIPLE
HI_RS03530	HI0661,HI_0661	TonB-dependent hemoglobin/transferrin/lactoferrin family receptor	Acts as a receptor for hemoglobin or the hemoglobin/haptoglobin complex of the human host and is required for heme uptake	hgpB	2.92289	3.54189e-145	Transport systems/Uptake systems/Iron	YES	MULTIPLE
HI_RS03685	HI0692,HI_0692	xanthine phosphoribosyltransferase	Acts on guanine, xanthine and to a lesser extent hypoxanthine. Purine salvage pathway enzyme that catalyzes the transfer of the ribosyl-5-phosphate group from 5-phospho-alpha-D-ribose 1-diphosphate (PRPP) to the N9 position of the 6-oxopurines guanine and xanthine to form the corresponding ribonucleotides GMP (guanosine 5'-monophosphate) and XMP (xanthosine 5'-monophosphate), with the release of …	gpt	2.65192	0.000853745	Metabolism/Nucleotide metabolism/Purine metabolism	YES	SINGLE
HI_RS00510	HI0097, HI_0097	iron ABC transporter substrate-binding protein	Part of the ABC transporter complex FbpABC (TC 3.A.1.10.1) involved in Fe3+ ions import. This protein specifically binds Fe3+ and is involved in its transmembrane transport	hitA/fbpA	2.3319	6.73564e-109	Transport systems/Uptake systems/Iron	NO	MULTIPLE
HI_RS00500	HI0095,HI_0095	class I SAM-dependent methyltransferase		-	2.26364	3.74947e-29	Metabolism/Others	YES	SINGLE
HI_RS07640	HI1478,HI_1478	transposase	This transposase is essential for integration, replication-transposition, and excision of Mu-like viral DNA	muA	2.03553	9.94542e-39	Others	YES	MULTIPLE
HI_RS07655	HI1481,HI_1481	AAA family ATPase	This protein is a non-specific DNA-binding and ATP-hydrolyzing protein essential for bacteriophage integration and replication	muB	1.83077	5.18889e-28	Others	NO	MULTIPLE
HI_RS07645	HI1479,HI_1479	hypothetical protein		-	1.77035	5.83397e-07	Hypothetical proteins	YES	MULTIPLE
HI_RS08600	HI1677,HI_1677	iron-sulfur cluster repair protein YtfE	Di-iron-containing protein involved in the repair of iron-sulfur clusters. Involved in RNS and reactive oxygen species resistance.	ytfE	1.7569	2.28904e-08	Stress response-nutrient starvation	YES	SINGLE
HI_RS08050	HI1565m,HI_1567	TonB-dependent hemoglobin,transferrin,lactoferrin family receptor/Probable hemoglobin and hemoglobin-haptoglobin-binding protein 4	Acts as a receptor for hemoglobin or the hemoglobin/haptoglobin complex of the human host and is required for heme uptake	-	1.6806	7.05704e-35	Transport systems/Uptake systems/Iron	NO	SINGLE
HI_RS07690	HI1489,HI_1489	hypothetical protein		-	1.53972	1.11552e-16	Hypothetical proteins	NO	MULTIPLE
HI_RS07670		hypothetical protein		-	1.53307	1.97001e-15	Hypothetical proteins	NO	MULTIPLE
HI_RS09005	HI_1484	Putative uncharacterized protein HI_1484 in Mu-like prophage FluMu region		-	1.52259	6.85292e-08	Others	NO	MULTIPLE
HI_RS07660	HI1482,HI_1482	hypothetical protein		-	1.51832	1.88355e-14	Hypothetical proteins	NO	MULTIPLE
HI_RS07685	HI1488,HI_1488	Mu-like prophage FluMu protein gp16		-	1.50155	6.33811e-24	Others	NO	MULTIPLE
HI_RS07665	HI1483,HI_1483	Mu-like prophage FluMu host-nuclease inhibitor protein gam	Protects linear double-stranded DNA of Mu genome from exonuclease degradation	gam	1.49435	1.2328e-14	Others	NO	MULTIPLE
HI_RS09015	HI_1564	hypothetical protein		-	1.48351	0.00022667	Hypothetical proteins	NO	MULTIPLE
HI_RS07650	HI1480,HI_1480	hypothetical protein		-	1.46267	3.00932e-14	Hypothetical proteins	YES	SINGLE
HI_RS07675	HI1485,HI_1485	ANR family transcriptional regulator. Putative uncharacterized protein HI_1485 in Mu-like prophage FluMu region		-	1.45102	3.18944e-07	Transcription and translation machinery/Regulators	NO	MULTIPLE
HI_RS06025	HI1153,HI_1153	hypoxanthine phosphoribosyltransferase	Purine salvage pathway enzyme which catalyzes the transfer of the ribosyl-5-phosphate group from 5-phospho-alpha-D-ribose 1-diphosphate (PRPP) to the N9 position of hypoxanthine to yield IMP (inosine 5'-monophosphate). To a lesser extent, can also act on guanine leading to GMP, but shows a highly less efficient activity with xanthine	hpt	1.44733	7.06381e-05	Metabolism/Nucleotide metabolism/Purine metabolism	NO	MULTIPLE
HI_RS09010	HI_1486	Putative uncharacterized protein HI_1486 in Mu-like prophage FluMu region		-	1.42928	1.53709e-08	Others	NO	MULTIPLE
HI_RS03535	HI0663m,HI_0663	ABC transporter ATP-binding protein/permease		cydD1	1.334	1.37416e-23	Transport systems/Export systems	YES	MULTIPLE
HI_RS03790	HI0712,HI_0712	TonB-dependent receptor	Acts as a receptor for hemoglobin or the hemoglobin/haptoglobin complex of the human host and is required for heme uptake	hgpC	1.33076	2.25545e-48	Transport systems/Uptake systems/Iron	NO	SINGLE
HI_RS07680	HI1487,HI_1487	DUF5420 family protein		-	1.24984	1.82777e-09	Hypothetical proteins	NO	MULTIPLE
HI_RS07960	HI1546,HI_1546	hypothetical protein		impA	1.21094	1.14875e-10	Stress response-nutrient starvation	NO	SINGLE
HI_RS07635	HI1477,HI_1477	Transcriptional regulator/Mu-like prophage FluMu DNA-binding protein Ner	Negative regulator of transcription starting from the Pe and Pc promoters of Mu. Also negatively regulates its own gene transcription	nlp	1.19092	3.67203e-05	Others	YES	MULTIPLE
HI_RS00565	HI0109,HI_0109	hypothetical protein		-	1.16025	0.0427903	Hypothetical proteins	YES	SINGLE
HI_RS01900	HI0361,HI_0361	ATP-binding cassette domain-containing protein/ABC-type chelated iron transport system, ATPase (en NP)		hfeB	1.09823	6.96447e-28	Transport systems/Uptake systems/Iron	NO	MULTIPLE
HI_RS03540	HI0664,HI_0664	thiol reductant ABC exporter subunit CydC		cydC	1.08869	1.57595e-13	Transport systems/Export systems	YES	MULTIPLE
HI_RS03550	HI0666,HI_0666	type II toxin-antitoxin system HipA family toxin		hipA	1.06994	0.00137689	Toxin-antitoxin systems	YES	MULTIPLE
HI_RS08070	HI1571.1	pyruvate kinase		-	1.04964	0.0420573	Others	YES	SINGLE
HI_RS01905	HI0362,HI_0362	metal ABC transporter substrate-binding protein/Uncharacterized periplasmic iron-binding protein HI_0362	Part of an ATP-driven transport system HI_0359/HI_0360/HI_0361/HI_0362 for iron. Metal-binding component	hfeA	1.03788	8.47977e-16	Transport systems/Uptake systems/Iron	NO	MULTIPLE
HI_RS04600	HI0863,HI_0863	pyridoxamine 5'-phosphate oxidase	Catalyzes the oxidation of either pyridoxine 5'-phosphate (PNP) or pyridoxamine 5'-phosphate (PMP) into pyridoxal 5'-phosphate (PLP). Pyridoxine (vitamine B6) biosynthetic process	pdxH	1.01007	2.10168e-09	Metabolism/Vitamins biosynthesis	YES	SINGLE
HI_RS05510	HI1046,HI_1046	dimethylsulfoxide reductase subunit B	Electron transfer subunit of the terminal reductase during anaerobic growth on various sulfoxide and N-oxide compounds	dmsB	0.992125	2.49908e-10	Transport systems/Other transport systems	YES	MULTIPLE
HI_RS05515	HI1047,HI_1047	molybdopterin-dependent oxidoreductase	Catalyzes the reduction of dimethyl sulfoxide (DMSO) to dimethyl sulfide (DMS). The terminal DMSO reductase can also use various sulfoxides and N-oxide compounds as terminal electron acceptor in addition to DMSO	dmsA	0.987214	8.05726e-10	Metabolism/Others	YES	MULTIPLE
HI_RS07175	HI1388.1,HI_1388.1	tautomerase family protein		-	-1.00975	1.31558e-07	Hypothetical proteins	YES	MULTIPLE
HI_RS07000	HI1356,HI_1356	4-alpha-glucanotransferase	Transfers a segment of a (1->4)-alpha-D-glucan to a new position in an acceptor, which may be glucose or a (1->4)-alpha-D-glucan.	malQ	-1.021	9.87523e-14	Metabolism/Sugar metabolism/Hexoses metabolism	NO	MULTIPLE
HI_RS06345	HI1218,HI_1218	lactate permease LctP family transporter	May play a role in L-lactate transport.	lctP	-1.04033	8.95075e-23	Transporte system/Uptake-intake systems/Lactate	YES	SINGLE
HI_RS02600	HI0503,HI_0503	ribose ABC transporter permease	Part of the ABC transporter complex RbsABC involved in ribose import. Probably responsible for the translocation of the substrate across the membrane	rbsC	-1.08264	2.86588e-11	Transporte system/Uptake-intake systems/Sugars	YES	MULTIPLE
HI_RS05530	HI1050,HI_1050	heavy-metal-associated domain-containing protein/copper chaperone MerP-like protein (En NP)		merP	-1.18038	0.00083842	Protein degradation-stability/Chaperone	YES	MULTIPLE
HI_RS01410	HI0263,HI_0263	ShlB,FhaC,HecB family hemolysin secretion,activation protein/Heme/hemopexin transporter protein HuxB	Likely functions in the release of soluble HxuA from the cell. Probable member of a two partner secretion pathway (TPS) in which it mediates the secretion of HuxA.	hxuB	-1.18939	7.08002e-25	Transport systems/Uptake systems/Iron	YES	MULTIPLE
HI_RS02595	HI0502,HI_0502	ribose ABC transporter ATP-binding protein RbsA	Part of the ABC transporter complex RbsABC involved in ribose import. Responsible for energy coupling to the transport system.	rbsA	-1.19106	1.3595e-18	Transporte system/Uptake-intake systems/Sugars	YES	MULTIPLE
HI_RS07150	HI1385,HI_1385	non-heme ferritin		ftnA	-1.20581	3.68392e-18	Transport systems/Uptake systems/Iron	YES	MULTIPLE
HI_RS01550	HI0287,HI_0287	tryptophan permease	Involved in the transport of tryptophan into the cell.	mtr	-1.21411	2.70606e-26	Transport systems/Uptake systems/Amino acids	YES	SINGLE
HI_RS07170	HI1388,HI_1388	aminodeoxychorismate/anthranilate synthase component II	Part of a heterotetrameric complex that catalyzes the two-step biosynthesis of anthranilate, an intermediate in the biosynthesis of L-tryptophan. In the first step, the glutamine-binding beta subunit (TrpG) of anthranilate synthase (AS) provides the glutamine amidotransferase activity which generates ammonia as a substrate that, along with chorismate, is used in the second step, catalyzed by the …	trpG	-1.2978	7.84524e-24	Metabolism/Amino acid metabolism/Tryptophan	YES	MULTIPLE
HI_RS02685	HI0520,HI_0520	4Fe-4S cluster-binding domain-containing protein	glycyl-[protein] + reduced [flavodoxin] + S-adenosyl-L-methionine = 5'-deoxyadenosine + glycin-2-yl radical-[protein] + H+ + L-methionine + semiquinone [flavodoxin]	yjjW	-1.34	1.50621e-25	Metabolism/Others	YES	MULTIPLE
HI_RS07145	HI1384,HI_1384	non-heme ferritin	Iron-storage protein	ftnA	-1.38647	8.89288e-32	Transport systems/Uptake systems/Iron	YES	MULTIPLE
HI_RS01555	HI0288,HI_0288	L-serine ammonia-lyase/L-serine dehydratase	L-serine = NH4+ + pyruvate	sdaA	-1.39854	1.01809e-24	Metabolism/Sugar metabolism/Hexoses metabolism	YES	MULTIPLE
HI_RS05645	HI1077a	nicotinamide riboside transporter PnuC	Required for nicotinamide riboside transport across the inner membrane.	pnuC	-1.44655	6.07194e-39	Transport systems/Uptake-intake systems/Nucleosides	YES	MULTIPLE
HI_RS07165	HI1387,HI_1387	anthranilate synthase component I	Part of a heterotetrameric complex that catalyzes the two-step biosynthesis of anthranilate, an intermediate in the biosynthesis of L-tryptophan. In the first step, the glutamine-binding beta subunit (TrpG) of anthranilate synthase (AS) provides the glutamine amidotransferase activity which generates ammonia as a substrate that, along with chorismate, is used in the second step, catalyzed by the …	trpE	-1.50477	1.22361e-27	Metabolism/Amino acid metabolism/Tryptophan	YES	MULTIPLE
HI_RS01560	HI0289,HI_0289	HAAAP family serine,threonine permease/Serine transporter	Mediates the import of L-serine into the cell. Is energized by proton cotransport	sdaC	-1.51847	6.21712e-40	Transport systems/Uptake systems/Amino acids	YES	MULTIPLE
HI_RS07155	#N/A	glycosyl transferase		-	-1.55867	5.76697e-09	Hypothetical proteins	YES	SINGLE
HI_RS03985	HI0745,HI_0745	L-asparaginase 2	H2O + L-asparagine = L-aspartate + NH4+	ansB	-1.64114	1.66672e-23	Metabolism/Amino acid metabolism/Aspartate	YES	SINGLE
HI_RS04705	HI0885,HI_0885	protein-disulfide reductase DsbD	Required to facilitate the formation of correct disulfide bonds in some periplasmic proteins and for the assembly of the periplasmic c-type cytochromes. Acts by transferring electrons from cytoplasmic thioredoxin to the periplasm. This transfer involves a cascade of disulfide bond formation and reduction steps	dsbD	-1.91427	1.53029e-98	Others	YES	SINGLE
HI_RS07520	HI1456,HI_1456	DUF2846 domain-containing protei	Signaling and cellular processes	-	-1.99327	5.0987e-17	Hypothetical proteins	NO	MULTIPLE
HI_RS07525	HI1457,HI_1457	outer membrane beta-barrel protein		-	-2.07209	6.28668e-28	Others	NO	MULTIPLE
HI_RS07160	HI1386,HI_1386	hypothetical protein		-	-2.4345	1.81884e-12	Hypothetical proteins	YES	MULTIPLE
HI_RS01105	HI0209,HI_0209	Dam family site-specific DNA-(adenine-N6)-methyltransferase	An alpha subtype methylase, recognizes the double-stranded sequence 5'-GATC-3' and methylates A-2. May be involved in methyl-directed DNA mismatch repair, initiation of chromosome replication and gene expression	dam	-3.51292	1.20264e-62	Nucleic acids processing, restriction and modification	YES	MULTIPLE
								YES, 38; NO, 24

## Sheet: RNAseq_anaerobic
Feature ID	Rd KW20	Description	Function	Annotation	log2FoldChange	padj	Functional categories	GATC in upstream 500 bp region	Single/Multiple gene transcriptional unit	Possible FNR binding sites (FNR-BS)
HI_RS07660	HI1482,HI_1482	hypothetical protein		-	7.26744	1.5629e-07	Hypothetical proteins	NO	MULTIPLE
HI_RS07675	HI1485,HI_1485	ANR family transcriptional regulator/Putative uncharacterized protein HI_1485 in Mu-like prophage FluMu region		-	6.10789	6.84246e-05	Transcription and translation machinery/Regulators	NO	MULTIPLE
HI_RS07640	HI1478,HI_1478	transposase/Mu-like prophage FluMu transposase A		muA	6.03025	2.73305e-51	Others	YES	MULTIPLE	YES
HI_RS07720	HI1497,HI_1497	TraR/DksA family transcriptional regulator	Positive regulation of secondary metabolite biosynthetic process. Zinc ion binding	-	5.81611	0.000253554	Transcription and translation machinery/Regulators	NO	MULTIPLE
HI_RS07665	HI1483,HI_1483	nuclease inhibitor/Mu-like prophage FluMu host-nuclease inhibitor protein gam		-	4.78813	3.09489e-12	Others	NO	MULTIPLE
HI_RS09010	HI_1486	hypothetical protein/Putative uncharacterized protein HI_1486 in Mu-like prophage FluMu region		-	4.76857	0.00392029	Hypothetical proteins	NO	MULTIPLE
HI_RS07715	HI1496,HI_1496	DUF2681 domain-containing protein		-	4.63811	8.93816e-07	Hypothetical proteins	NO	MULTIPLE
HI_RS07730	HI1498.1,HI_1498.1	hypothetical protein		-	4.62762	0.0192692	Hypothetical proteins	NO	MULTIPLE
HI_RS09005	HI_1484	hypothetical protein/Putative uncharacterized protein HI_1484 in Mu-like prophage FluMu region		-	4.61902	0.00661309	Hypothetical proteins	NO	MULTIPLE
HI_RS07710	HI1495,HI_1495	DUF2644 domain-containing protein		-	4.5729	0.000965508	Hypothetical proteins	NO	MULTIPLE
HI_RS07655	HI1481,HI_1481	AAA family ATPase/Mu-like prophage FluMu DNA transposition protein B		-	4.43122	1.45422e-21	Others	NO	MULTIPLE
HI_RS08905	HI1736,HI_1736	hypothetical protein		-	4.38887	0.0437817	Hypothetical proteins	NO	MULTIPLE	YES
HI_RS07705	#N/A	N-acetylmuramoyl-L-alanine amidase		-	4.25119	1.04065e-18	Others	NO	MULTIPLE
HI_RS07735	HI1499,HI_1499	DUF3486 family protein/Mu-like prophage FluMu protein gp27		-	4.19845	0.000247715	Others	NO	MULTIPLE
HI_RS07725	HI1498,HI_1498	DUF2730 domain-containing protein		-	3.97869	0.00696501	Hypothetical proteins	NO	MULTIPLE
HI_RS07685	HI1488,HI_1488	gp16 family protein/Mu-like prophage FluMu protein gp16		-	3.93551	9.73183e-31	Others	NO	MULTIPLE
HI_RS07770	HI1506,HI_1506	hypothetical protein/Mu-like prophage FluMu protein gp35		-	3.92739	2.76135e-18	Others	NO	MULTIPLE
HI_RS07760	HI1504,HI_1504	hypothetical protein/Mu-like prophage FluMu I protein		-	3.88261	1.11884e-86	Others	NO	MULTIPLE
HI_RS07840	HI1521,HI_1521	YmfQ family protein/Mu-like prophage FluMu protein gp48		-	3.64927	8.73228e-08	Others	NO	MULTIPLE
HI_RS07765	HI1505,HI_1505	phage head protein/Mu-like prophage FluMu major head subunit		-	3.64918	2.20998e-45	Others	NO	MULTIPLE
HI_RS07785	HI1510,HI_1510	DUF2635 domain-containing protein/Mu-like prophage FluMu protein gp38		-	3.54348	4.74015e-10	Others	NO	MULTIPLE
HI_RS07780	HI1509,HI_1509	DUF1834 family protein/Mu-like prophage FluMu protein gp37		-	3.45126	2.46397e-36	Others	NO	MULTIPLE
HI_RS07795	HI1512,HI_1512	phage tail tube protein/Mu-like prophage FluMu tail tube protein		-	3.39687	1.50816e-37	Others	NO	MULTIPLE
HI_RS07775	HI1508,HI_1508	gp436 family protein/Mu-like prophage FluMu protein gp36		-	3.33812	2.28774e-14	Others	NO	MULTIPLE
HI_RS06670	HI1287,HI_1287	type I restriction-modification system subunit M	The subtype gamma methyltransferase (M) subunit of a type I restriction enzyme. The M and S subunits together form a methyltransferase (MTase) that methylates adenosines in the sequence 5'-RAACN5TAG-3'. Methylation protects against cleavage by HindI (PubMed:4591672) (Probable). In the presence of the R subunit the complex can also act as an endonuclease, binding to the same target sequence but cu…	hsdM	3.28967	6.78653e-38	Nucleic acids processing, restriction and modification	NO	MULTIPLE	YES
HI_RS07740	HI1500,HI_1500	hypothetical protein/Mu-like prophage FluMu protein gp28		-	3.16047	4.13026e-11	Others	NO	MULTIPLE
HI_RS07670	#N/A	hypothetical protein		-	3.15394	1.09944e-05	Hypothetical proteins	NO	MULTIPLE
HI_RS07790	HI1511,HI_1511	phage tail sheath protein/Mu-like prophage FluMu tail sheath protein		-	3.14411	7.00584e-38	Others	NO	MULTIPLE
HI_RS07800	HI1513,HI_1513	hypothetical protein/Mu-like prophage FluMu protein gp41		-	3.05905	1.83899e-13	Others	NO	MULTIPLE
HI_RS07690	HI1489,HI_1489	hypothetical protein		-	2.91912	3.9733e-08	Hypothetical proteins	NO	MULTIPLE
HI_RS07825	HI1518,HI_1518	phage baseplate assembly protein V/Mu-like prophage FluMu protein gp45		-	2.86784	3.21093e-22	Others	NO	MULTIPLE
HI_RS08580	HI1673,HI_1673	molybdopterin synthase catalytic subunit MoaE	Converts molybdopterin precursor Z into molybdopterin. This requires the incorporation of two sulfur atoms into precursor Z to generate a dithiolene group. The sulfur is provided by MoaD	moaE	2.81966	6.04242e-25	Metabolism/Molybdopterin biosynthesis	NO	MULTIPLE	YES
HI_RS06660	HI1285,HI_1285	type I restriction endonuclease subunit R	The restriction (R) subunit of a type I restriction enzyme that recognizes 5'-RAACN5TAG-3' and cleaves a random distance away. Subunit R is required for both nuclease and ATPase activities, but not for modification. After locating a non-methylated recognition site, the enzyme complex serves as a molecular motor that translocates DNA in an ATP-dependent manner until a collision occurs that trigger…	hsdR	2.77066	7.86996e-28	Nucleic acids processing, restriction and modification	NO	MULTIPLE	YES
HI_RS07645	HI1479,HI_1479	hypothetical protein		-	2.63739	0.0247406	Hypothetical proteins	YES	MULTIPLE	YES
HI_RS07830	HI1519,HI_1519	hypothetical protein/Mu-like prophage FluMu protein gp46		-	2.61039	5.86615e-05	Others	NO	MULTIPLE
HI_RS07745	HI1501,HI_1501	DUF935 domain-containing protein/Mu-like prophage FluMu protein gp29		-	2.55167	6.64982e-11	Others	NO	MULTIPLE
HI_RS00480	HI0091,HI_0091	glycerate kinase	(R)-glycerate + ATP = (2R)-3-phosphoglycerate + ADP + H+	glxK	2.55127	1.73415e-44	Metabolism/Others	YES	MULTIPLE
HI_RS08585	HI1674,HI_1674	molybdopterin synthase sulfur carrier subunit	Involved in sulfur transfer in the conversion of molybdopterin precursor Z to molybdopterin	moaD	2.5307	2.7913e-16	Metabolism/Molybdopterin biosynthesis	NO	MULTIPLE	YES
HI_RS00485	HI0092,HI_0092	GntP family permease		-	2.51065	2.82962e-41	Transport systems/Others	YES	MULTIPLE
HI_RS07835	HI1520,HI_1520	baseplate J,gp47 family protein/Mu-like prophage FluMu protein gp47		-	2.42606	4.56874e-13	Others	NO	MULTIPLE
HI_RS02515	HI0484,HI_0484	F0F1 ATP synthase subunit C	F1F0 ATP synthase produces ATP from ADP in the presence of a proton or sodium gradient. F-type ATPases consist of two structural domains, F1 containing the extramembraneous catalytic core and F0 containing the membrane proton channel, linked together by a central stalk and a peripheral stalk. During catalysis, ATP synthesis in the catalytic domain of F1 is coupled via a rotary mechanism of the ce…	atpE	2.33327	0.00225859	Metabolim/ATP synthase metabolism	YES	MULTIPLE
HI_RS07810	HI1515,HI_1515	DNA circularization protein/Mu-like prophage FluMu DNA circularization protein	Showing features for dna binding	-	2.29728	3.42672e-06	Others	NO	MULTIPLE
HI_RS08590	HI1675,HI_1675	cyclic pyranopterin monophosphate synthase MoaC	Catalyzes the conversion of (8S)-3',8-cyclo-7,8-dihydroguanosine 5'-triphosphate to cyclic pyranopterin monophosphate (cPMP)	moaC	2.26592	2.02496e-23	Metabolism/Molybdopterin biosynthesis	NO	MULTIPLE	YES
HI_RS07805	HI1514,HI_1514	tape measure domain-containing protein/Mu-like prophage FluMu protein gp42		-	2.24859	4.4398e-20	Others	NO	MULTIPLE
HI_RS03655	HI0686,HI_0686	glycerol-3-phosphate transporter	Responsible for glycerol-3-phosphate uptake	glpT	2.14798	1.23206e-38	Transport system/Uptake-intake systems/glycerol	YES	MULTIPLE
HI_RS05330	HI1010,HI_1010	NAD(P)-dependent oxidoreductase	Catalyzes oxidation of L-threonate to 2-oxo-tetronate. Can use either NAD+ or NADP+ as cosubstrate, with a preference for NAD+. This enzyme participates in ascorbate and aldarate metabolism.	ltnD	2.05858	2.86307e-12	Metabolism/Sugar metabolism/Others	YES	MULTIPLE	YES
HI_RS07815	#N/A	phage tail protein		-	2.04494	0.000366474	Others	NO	MULTIPLE
HI_RS01080	HI0204,HI_0204	30S ribosomal protein S16		rpsP	2.0336	2.52684e-16	Transcription and translation machinery/Ribosome related things	NO	MULTIPLE
HI_RS08250	HI1609,HI_1609	ribose-phosphate pyrophosphokinase	Involved in the biosynthesis of the central metabolite phospho-alpha-D-ribosyl-1-pyrophosphate (PRPP) via the transfer of pyrophosphoryl group from ATP to 1-hydroxyl of ribose-5-phosphate (Rib-5-P)	prs	1.93035	5.91112e-23	Metabolism/Sugar metabolism/Pentoses metabolism	YES	MULTIPLE
HI_RS06665	HI1286,HI_1286	restriction endonuclease subunit S/Type I restriction enzyme HindI specificity subunit	The specificity (S) subunit of a type I restriction enzyme; this subunit dictates DNA sequence specificity. The M and S subunits together form a methyltransferase (MTase) that methylates adenosines in the sequence 5'-RAACN5TAG-3'. Methylation protects against cleavage by HindI (PubMed:4591672) (Probable). In the presence of the R subunit the complex can also act as an endonuclease, binding to the…	hsdS	1.8318	1.17622e-09	Nucleic acids processing, restriction and modification	NO	MULTIPLE	YES
HI_RS08855	HI1727,HI_1727	argininosuccinate synthase	ATP + L-aspartate + L-citrulline = 2-(N(omega)-L-arginino)succinate + AMP + diphosphate + H+	argG	1.80178	4.09584e-13	Metabolism/Nucleotide metabolism/Arginine	YES	MULTIPLE	YES
HI_RS05335	HI1011,HI_1011	four-carbon acid sugar kinase family protein/3-oxo-tetronate kinase	Catalyzes the ATP-dependent phosphorylation of 3-oxo-tetronate to 3-oxo-tetronate 4-phosphate	otnK	1.7629	1.80573e-09	Metabolism/Sugar metabolism/Others	YES	MULTIPLE	YES
HI_RS02500	HI0481,HI_0481	F0F1 ATP synthase subunit alpha	Produces ATP from ADP in the presence of a proton gradient across the membrane. The alpha chain is a regulatory subunit	atpA	1.73075	6.96517e-18	Metabolim/ATP synthase metabolism	YES	MULTIPLE
HI_RS00315	HI0062,HI_0062	RNA polymerase-binding protein DksA	Transcription factor that acts by binding directly to the RNA polymerase (RNAP). Required for negative regulation of rRNA expression and positive regulation of several amino acid biosynthesis promoters. Also required for regulation of fis expression	dksA	1.72613	8.24481e-09	Transcription and translation machinery/Transcription factors	YES	MULTIPLE
HI_RS02520	HI0485,HI_0485	F0F1 ATP synthase subunit A	Key component of the proton channel; it plays a direct role in the translocation of protons across the membrane	atpB	1.72559	6.31355e-16	Metabolim/ATP synthase metabolism	YES	MULTIPLE
HI_RS02670	HI0517,HI_0517	50S ribosomal protein L11	Forms part of the ribosomal stalk which helps the ribosome interact with GTP-bound translation factors	rplK	1.72455	3.90079e-22	Transcription and translation machinery/Ribosome related things	YES	MULTIPLE	YES
HI_RS01070	HI0202,HI_0202	tRNA (guanosine(37)-N1)-methyltransferase TrmD	Specifically methylates guanosine-37 in various tRNAs	trmD	1.71951	5.95098e-14	Transcription and translation machinery/tRNA	NO	MULTIPLE
HI_RS01075	HI0203,HI_0203	ribosome maturation factor RimM	An accessory protein needed during the final step in the assembly of 30S ribosomal subunit, possibly for assembly of the head region. Probably interacts with S19. Essential for efficient processing of 16S rRNA. May be needed both before and after RbfA during the maturation of 16S rRNA. It has affinity for free ribosomal 30S subunits but not for 70S ribosomes	rimM	1.71759	4.09584e-13	Transcription and translation machinery/Ribosome related things	NO	MULTIPLE
HI_RS01255	HI0231,HI_0231	DEAD-DEAH box helicase/ATP-dependent RNA helicase DeaD	DEAD-box RNA helicase involved in various cellular processes at low temperature, including ribosome biogenesis, mRNA degradation and translation initiation.	deaD	1.70852	8.09374e-11	Transcription and translation machinery/Ribosome related things	YES	MULTIPLE	YES
HI_RS05900	HI1126.1,HI_1126.1	carbon starvation protein A		-	1.68526	3.65108e-23	Hypothetical proteins	YES	SIMPLE
HI_RS07680	HI1487,HI_1487	DUF5420 family protein		-	1.6178	1.19892e-06	Hypothetical proteins	NO	MULTIPLE
HI_RS02280	HI0437,HI_0437	competence protein ComC	Involved in transformation (competence for DNA uptake).	comC	1.56823	0.0264498	Natural competence	YES	MULTIPLE	YES
HI_RS04605	HI0864,HI_0864	translational GTPase TypA/50S ribosomal subunit assembly factor	A 50S ribosomal subunit assembly protein with GTPase activity, required for 50S subunit assembly at low temperatures, may also play a role in translation. Binds GTP and analogs. Binds the 70S ribosome between the 30S and 50S subunits, in a similar position as ribosome-bound EF-G; it contacts a number of ribosomal proteins, both rRNAs and the A-site tRNA	typA	1.56242	7.22233e-07	Transcription and translation machinery/Ribosome related things	YES	SIMPLE
HI_RS07750	HI1502,HI_1502	minor capsid protein/Mu-like prophage FluMu F protein		-	1.56083	1.20714e-05	Others	NO	MULTIPLE
HI_RS07355	HI1425,HI_1425	FNR family transcription factor/Anaerobic regulatory protein	It is involved in the activation of genes necessary for anaerobic respiration.	fnr	1.5592	0.034301	Transcription and translation machinery/Regulators	YES	SIMPLE	YES
HI_RS07035	HI1363,HI_1363	Re/Si-specific NAD(P)(+) transhydrogenase subunit beta	The transhydrogenation between NADH and NADP is coupled to respiration and ATP hydrolysis and functions as a proton pump across the membrane	pntB	1.5588	4.14055e-18	Transport systems/Export systems	YES	MULTIPLE	YES
HI_RS05030	HI0949,HI_0949	diaminobutyrate--2-oxoglutarate transaminase/Diaminobutyrate--2-oxoglutarate aminotransferase	2-oxoglutarate + L-2,4-diaminobutanoate = L-aspartate 4-semialdehyde + L-glutamate	dat	1.55773	1.80573e-09	Metabolism/Amino acids metabolims/Others	YES	MULTIPLE
HI_RS04840	HI0913,HI_0913	30S ribosomal protein S2		rpsB	1.55624	5.36439e-21	Transcription and translation machinery/Ribosome related things	YES	MULTIPLE
HI_RS08085	HI1573,HI_1573	pyruvate kinase	ATP + pyruvate = ADP + H+ + phosphoenolpyruvate	pyk, pykA	1.52449	3.62782e-14	Metabolism/Sugar metabolism/Hexoses metabolism	YES	MULTIPLE	YES
HI_RS06940	HI1344,HI_1344	extracellular solute-binding protein/Spermidine-putrescine-binding periplasmic protein 1	Required for the activity of the bacterial periplasmic transport system of putrescine and spermidine. Polyamine binding protein	potD-B	1.51569	0.00120007	Transport systems/Uptake-intake systems/Polyamines	YES	MULTIPLE	YES
HI_RS02525	HI0485.1,HI_0485.1	F0F1 ATP synthase subunit I		-	1.50845	0.000432502	Metabolims/ATP synthase metabolism	YES	MULTIPLE
HI_RS01065	HI0201,HI_0201	50S ribosomal protein L19	This protein is located at the 30S-50S ribosomal subunit interface and may play a role in the structure and function of the aminoacyl-tRNA binding site	rplS	1.48235	1.71091e-09	Transcription and translation machinery/Ribosome related things	NO	MULTIPLE
HI_RS01835	HI0346,HI_0346	quinol dehydrogenase ferredoxin subunit NapH	Required for electron transfer from membrane ubiquinol, via NapC, to the periplasmic nitrate reductase NapAB complex	napH	1.45625	4.50795e-06	Transport systems/Export systems	YES	MULTIPLE	YES
HI_RS02665	HI0516,HI_0516	50S ribosomal protein L1	Binds directly to 23S rRNA. The L1 stalk is quite mobile in the ribosome, and is involved in E site tRNA release. Protein L1 is also a translational repressor protein, it controls the translation of the L11 operon by binding to its mRNA	rplA	1.42828	1.7116e-11	Transcription and translation machinery/Ribosome related things	YES	MULTIPLE	YES
HI_RS07855	HI1523,HI_1523	hypothetical protein/Putative methyltransferase		-	1.42699	0.000628206	Nucleic acids processing, restriction and modification	NO	MULTIPLE
HI_RS08245	HI1608,HI_1608	4-(cytidine 5'-diphospho)-2-C-methyl-D-erythritol kinase	Catalyzes the phosphorylation of the position 2 hydroxy group of 4-diphosphocytidyl-2C-methyl-D-erythritol	ispE	1.41704	6.88066e-13	Metabolim/Isopentenyl diphosphate biosynthesis	YES	MULTIPLE
HI_RS02800	HI0543,HI_0543	chaperonin GroEL	Together with its co-chaperonin GroES, plays an essential role in assisting protein folding. The GroEL-GroES system forms a nano-cage that allows encapsulation of the non-native substrate proteins and provides a physical environment optimized to promote and accelerate protein folding	groL (mopA or groEL)	1.39684	7.08734e-11	Protein degradation-stability/Chaperone	NO	MULTIPLE
HI_RS02130	HI0406,HI_0406	acetyl-CoA carboxylase carboxyl transferase subunit alpha	Component of the acetyl coenzyme A carboxylase (ACC) complex. First, biotin carboxylase catalyzes the carboxylation of biotin on its carrier protein (BCCP) and then the CO2 group is transferred by the carboxyltransferase to acetyl-CoA to form malonyl-CoA	accA	1.37843	1.20652e-06	Metabolim/Lipid metabolism	YES	MULTIPLE
HI_RS01685	HI0315,HI_0315	YebC-PmpR family DNA-binding transcriptional regulator	Regulation of DNA-templated transcription	-	1.36974	1.19018e-11	Transcription and translation machinery/Transcription factors	YES	MULTIPLE	YES
HI_RS08225	HI1604,HI_1604	inorganic phosphate transporter/putative phosphate permease	Potential transporter for phosphate.	pitA	1.35565	0.000208518	Transport systems/Uptake-intake systems/Phosphate (Pi)	YES	MULTIPLE	YES
HI_RS09015	HI_1564	hypothetical protein		-	1.35296	0.0230402	Hypothetical proteins	NO	MULTIPLE	YES
HI_RS04825	HI0910,HI_0910	8-oxo-dGTP diphosphatase MutT	Specifically hydrolyzes both 8-oxo-deoxyguanosine triphosphate (8-oxo-dGTP) and 8-oxo-guanosine triphosphate (8-oxo-GTP) to the related monophosphates, thereby cleaning up the nucleotide pools and preventing misincorporation of 8-oxoGua into DNA and RNA. It prevents replicational errors by removing an oxidatively damaged form of guanine (8-oxo-dGTP) from DNA and the nucleotide pool. 8-oxo-dGTP ca…	mutT	1.34475	0.00743653	Nucleic acids processing, restriction and modification	YES	MULTIPLE
HI_RS02810	HI0545,HI_0545	30S ribosomal protein S18	Binds as a heterodimer with protein S6 to the central domain of the 16S rRNA, where it helps stabilize the platform of the 30S subunit	rpsR	1.30599	0.000829657	Transcription and translation machinery/Ribosome related things	YES	MULTIPLE
HI_RS08530	HI1661,HI_1661	2-oxoglutarate dehydrogenase complex dihydrolipoyllysine-residue succinyltransferase		odhB, sucB	1.28832	9.00443e-09	Metabolism/Sugar metabolism/Krebs cycle	YES	MULTIPLE	YES
HI_RS05185	HI0979,HI_0979	tRNA dihydrouridine synthase DusB	Catalyzes the synthesis of 5,6-dihydrouridine (D), a modified base found in the D-loop of most tRNAs, via the reduction of the C5-C6 double bond in target uridines.	dusB	1.28829	1.27017e-08	Transcription and translation machinery/tRNA	YES	MULTIPLE
HI_RS03445	HI0644,HI_0644	cytochrome C nitrate reductase	Part of the anaerobic respiratory chain of trimethylamine-N-oxide reductase TorZ. Required for electron transfer to the TorZ terminal enzyme	torY, mtsY	1.28722	5.18089e-07	Metabolim/Others	NO	MULTIPLE	YES
HI_RS06440	HI1238,HI_1238	molecular chaperone DnaJ	Participates actively in the response to hyperosmotic and heat shock by preventing the aggregation of stress-denatured proteins and by disaggregating proteins, also in an autonomous, DnaK-independent fashion. Unfolded proteins bind initially to DnaJ; upon interaction with the DnaJ-bound protein, DnaK hydrolyzes its bound ATP, resulting in the formation of a stable complex. GrpE releases ADP from …	dnaJ	1.28025	0.000246034	Protein degradation-stability/Chaperone	YES	MULTIPLE	YES
HI_RS01110	HI0211,HI_0211	phosphatase PAP2 family protein/Phosphatidylglycerophosphatase B	Catalyzes the dephosphorylation of diacylglycerol diphosphate (DGPP) to phosphatidate (PA) and the subsequent dephosphorylation of PA to diacylglycerol (DAG). Also has undecaprenyl pyrophosphate phosphatase activity, required for the biosynthesis of the lipid carrier undecaprenyl phosphate. Can also use lysophosphatidic acid (LPA) and phosphatidylglycerophosphate as substrates. The pattern of act…	pgpB	1.26164	0.000463238	Metabolim/Lipid metabolism	YES	SIMPLE
HI_RS02290	HI0439,HI_0439	competence protein A	Involved in transformation (competence for DNA uptake).	comA	1.257	0.00240763	Natural competence	YES	MULTIPLE	YES
HI_RS05320	HI1008,HI_1008	competence protein	Competence protein	-	1.2527	2.88694e-12	Natural competence	YES	MULTIPLE	YES
HI_RS01450	HI0271,HI_0271	co-chaperone DjlA	Regulatory DnaK co-chaperone. Direct interaction between DnaK and DjlA is needed for the induction of the wcaABCDE operon, involved in the synthesis of a colanic acid polysaccharide capsule, possibly through activation of the RcsB/RcsC phosphotransfer signaling pathway. The colanic acid capsule may help the bacterium survive conditions outside the host.	djlA	1.24834	6.43168e-06	Protein degradation-stability/Chaperone	NO	MULTIPLE
HI_RS02495	HI0480,HI_0480	F0F1 ATP synthase subunit gamma	Produces ATP from ADP in the presence of a proton gradient across the membrane. The gamma chain is believed to be important in regulating ATPase activity and the flow of protons through the CF0 complex	atpG	1.24627	0.00965917	Metabolims/ATP synthase metabolism	YES	MULTIPLE
HI_RS02490	HI0479,HI_0479	F0F1 ATP synthase subunit beta	Produces ATP from ADP in the presence of a proton gradient across the membrane. The catalytic sites are hosted primarily by the beta subunits	atpD	1.24479	1.72896e-06	Metabolims/ATP synthase metabolism	YES	MULTIPLE
HI_RS08595	HI1676,HI_1676	GTP 3',8-cyclase MoaA	Catalyzes the cyclization of GTP to (8S)-3',8-cyclo-7,8-dihydroguanosine 5'-triphosphate	moaA	1.24182	1.20194e-12	Metabolism/Molybdopterin biosynthesis	NO	MULTIPLE	YES
HI_RS01595	HI0296,HI_0296	prepilin peptidase	Plays a role in type II pseudopili formation by proteolytically removing the leader sequence from substrate proteins and subsequently monomethylating the alpha-amino group of the newly exposed N-terminal phenylalanine. Substrates include proteins required for biogenesis of the type II general secretory apparatus.	hofD	1.23822	0.00106035	Protein degradation-stability/Protein degrading machinery	YES	MULTIPLE
HI_RS08985	HI_1192	hypothetical protein		-	1.23488	0.0176718	Hypothetical proteins	YES	SIMPLE
HI_RS04250	HI0795,HI_0795	30S ribosomal protein S5	With S4 and S12 plays an important role in translational accuracy. Located at the back of the 30S subunit body where it stabilizes the conformation of the head with respect to the body.	rpsE	1.22008	8.00602e-11	Transcription and translation machinery/Ribosome related things	YES	MULTIPLE	YES
HI_RS03440	HI0643,HI_0643	trimethylamine-N-oxide reductase TorA	Reduces trimethylamine-N-oxide (TMAO) into trimethylamine; an anaerobic reaction coupled to energy-yielding reactions.	torZ, mtsZ	1.2162	7.99115e-16	Metabolism/Others	NO	MULTIPLE	YES
HI_RS01590	HI0295,HI_0295	transcription termination factor Rho	Facilitates transcription termination by a mechanism that involves Rho binding to the nascent RNA, activation of Rho's RNA-dependent ATPase activity, and release of the mRNA from the DNA template	rho	1.20718	5.47899e-15	Transcription and translation machinery/Transcription factors	NO	SIMPLE
HI_RS01830	HI0345,HI_0345	ferredoxin-type protein NapG	Required for electron transfer from membrane ubiquinol, via NapC, to the periplasmic nitrate reductase NapAB complex	napG	1.20455	1.09944e-05	Transport systems/Export systems	YES	MULTIPLE	YES
HI_RS00540	HI0104,HI_0104	molecular chaperone HtpG/Heat shock protein		htpG	1.20202	0.0101134	Protein degradation-stability/Chaperone	YES	MULTIPLE	YES
HI_RS02505	HI0482,HI_0482	F0F1 ATP synthase subunit delta	F1F0 ATP synthase produces ATP from ADP in the presence of a proton or sodium gradient. F-type ATPases consist of two structural domains, F1 containing the extramembraneous catalytic core and F0 containing the membrane proton channel, linked together by a central stalk and a peripheral stalk. During catalysis, ATP synthesis in the catalytic domain of F1 is coupled via a rotary mechanism of the ce…	atpH	1.20074	0.00102743	Metabolims/ATP synthase metabolism	YES	MULTIPLE
HI_RS02605	HI0504,HI_0504	ribose ABC transporter substrate-binding protein RbsB	Part of the ABC transporter complex RbsABC involved in ribose import. Binds ribose.	rbsB	1.18184	3.29075e-05	Transport systems/Uptake-intake systems/Sugars	YES	MULTIPLE
HI_RS06675	HI1288,HI_1288	30S ribosome-binding factor RbfA	One of several proteins that assist in the late maturation steps of the functional core of the 30S ribosomal subunit. Associates with free 30S ribosomal subunits (but not with 30S subunits that are part of 70S ribosomes or polysomes). Required for efficient processing of 16S rRNA. May interact with the 5'-terminal helix region of 16S rRNA	rbfA	1.17829	0.000958722	Transcription and translation machinery/Ribosome related things	NO	MULTIPLE
HI_RS01825	HI0344,HI_0344	nitrate reductase catalytic subunit NapA		napA	1.17776	1.25679e-09	Transport systems/Export systems	YES	MULTIPLE	YES
HI_RS02815	HI0546,HI_0546	primosomal replication protein N	Binds single-stranded DNA at the primosome assembly site (PAS).	priB	1.17009	1.39186e-07	Nucleic acids processing, restriction and modification	YES	MULTIPLE
HI_RS03645	HI0684,HI_0684	glycerol-3-phosphate dehydrogenase subunit GlpB/Anaerobic glycerol-3-phosphate dehydrogenase subunit B	Conversion of glycerol 3-phosphate to dihydroxyacetone. Uses fumarate or nitrate as electron acceptor	glpB	1.15666	5.77854e-06	Metabolism/Glycerol metabolism	YES	MULTIPLE
HI_RS02420	HI0464,HI_0464	ribose-5-phosphate isomerase RpiA	Catalyzes the reversible conversion of ribose-5-phosphate to ribulose 5-phosphate	rpiA	1.14771	5.30202e-05	Metabolism/Sugar metabolism/Pentoses metabolism	YES	MULTIPLE	YES
HI_RS02795	HI0542,HI_0542	co-chaperone GroES	Together with the chaperonin GroEL, plays an essential role in assisting protein folding. The GroEL-GroES system forms a nano-cage that allows encapsulation of the non-native substrate proteins and provides a physical environment optimized to promote and accelerate protein folding. GroES binds to the apical surface of the GroEL ring, thereby capping the opening of the GroEL channel	groS	1.14628	0.00018525	Protein degradation-stability/Chaperone	NO	MULTIPLE
HI_RS03680	HI0691,HI_0691	glycerol kinase GlpK	Key enzyme in the regulation of glycerol uptake and metabolism. Catalyzes the phosphorylation of glycerol to yield sn-glycerol 3-phosphate.	glpK	1.14531	6.44249e-14	Metabolism/Glycerol metabolism	YES	MULTIPLE
HI_RS07030	HI1362,HI_1362	Re/Si-specific NAD(P)(+) transhydrogenase subunit alpha	The transhydrogenation between NADH and NADP is coupled to respiration and ATP hydrolysis and functions as a proton pump across the membrane	pntA	1.14015	1.01469e-14	Transport systems/Export systems	YES	MULTIPLE	YES
HI_RS07055	HI1367,HI_1367	threonine--tRNA ligase	Catalyzes the attachment of threonine to tRNA(Thr) in a two-step reaction: L-threonine is first activated by ATP to form Thr-AMP and then transferred to the acceptor end of tRNA(Thr). Also edits incorrectly charged L-seryl-tRNA(Thr)	thrS	1.13273	2.38449e-09	Transcription and translation machinery/tRNA	NO	SIMPLE
HI_RS06170	HI1181,HI_1181	D-sedoheptulose 7-phosphate isomerase	Catalyzes the isomerization of sedoheptulose 7-phosphate in D-glycero-D-manno-heptose 7-phosphate	lpcA/gmhA/isn	1.11988	0.00031143	Metabolism/Sugar metabolism/Pentoses metabolism	YES	MULTIPLE	YES
HI_RS04005	HI0749,HI_0749	repressor LexA	Represses a number of genes involved in the response to DNA damage (SOS response), including recA and lexA. In the presence of single-stranded DNA, RecA interacts with LexA causing an autocatalytic cleavage which disrupts the DNA-binding part of LexA, leading to derepression of the SOS regulon and eventually DNA repair.	lexA	1.11256	0.00662725	Transcription and translation machinery/Regulators	YES	MULTIPLE	YES
HI_RS00475	HI0090,HI_0090	YggS family pyridoxal phosphate-dependent enzyme	Pyridoxal 5'-phosphate (PLP)-binding protein, which is involved in PLP homeostasis	-	1.11171	0.00195821	Others	YES	SIMPLE
HI_RS00850	HI0157,HI_0157	ketoacyl-ACP synthase III	Catalyzes the condensation reaction of fatty acid synthesis by the addition to an acyl acceptor of two carbons from malonyl-ACP. Catalyzes the first condensation reaction which initiates fatty acid synthesis and may therefore play a role in governing the total rate of fatty acid production. Possesses both acetoacetyl-ACP synthase and acetyl transacylase activities. Its substrate specificity deter…	fabH	1.10291	2.63521e-07	Metabolism/Lipid metabolism	NO	MULTIPLE
HI_RS01785	HI0336,HI_0336	molybdopterin adenylyltransferase	Catalyzes the adenylation of molybdopterin as part of the biosynthesis of the molybdenum-cofactor.	mog	1.10282	0.0242715	Metabolism/Molybdopterin biosynthesis	YES	MULTIPLE
HI_RS02630	HI0509,HI_0509	1,4-dihydroxy-2-naphthoate octaprenyltransferase	Conversion of 1,4-dihydroxy-2-naphthoate (DHNA) to demethylmenaquinone (DMK).	menA	1.10162	7.78349e-05	Metabolism/Quinol-quinone metabolism	NO	MULTIPLE
HI_RS07845	HI1522,HI_1522	phage tail fiber protein/Mu-like prophage FluMu defective tail fiber protein		-	1.09899	0.000116531	Others	NO	MULTIPLE
HI_RS02415	HI0463,HI_0463	radical SAM family heme chaperone HemW	Probably acts as a heme chaperone, transferring heme to an unknown acceptor. Binds one molecule of heme per monomer, possibly covalently. Binds 1 [4Fe-4S] cluster. The cluster is coordinated with 3 cysteines and an exchangeable S-adenosyl-L-methionine	hemW	1.0895	0.0139909	Protein degradation-stability/Chaperone	YES	MULTIPLE	YES
HI_RS05620	HI1073,HI_1073	DUF423 domain-containing protein		-	1.07855	0.0281697	Hypothetical proteins	YES	MULTIPLE
HI_RS07455	HI1442,HI_1442	30S ribosomal protein S9		rpsI	1.07301	2.26714e-09	Transcription and translation machinery/Ribosome related things	YES	MULTIPLE	YES
HI_RS02230	HI0427,HI_0427	Na(+)/H(+) antiporter NhaB	Na+/H+ antiporter that extrudes sodium in exchange for external protons	nhaB	1.07226	5.01226e-07	Transport system/Other transport systems	NO	MULTIPLE
HI_RS03675	HI0690,HI_0690	aquaporin/Glycerol uptake facilitator protein	Mediates glycerol diffusion across the cytoplasmic membrane via a pore-type mechanism	glpF	1.06896	7.65771e-10	Transport systems/Uptake-intake systems/Glycerol	YES	MULTIPLE
HI_RS02885	HI0561,HI_0561	oligopeptide transporter, OPT family/Putative oligopeptide transporter		-	1.0673	1.09199e-06	Transport systems/Uptake-intake systems/Oligopeptides	YES	MULTIPLE
HI_RS06960	HI1348,HI_1348	peptidase T	Cleaves the N-terminal amino acid of tripeptides.	pepT	1.06029	3.05817e-05	Protein degradation-stability/Protein degrading machinery	NO	SIMPLE	YES
HI_RS07460	HI1443,HI_1443	50S ribosomal protein L13	This protein is one of the early assembly proteins of the 50S ribosomal subunit, although it is not seen to bind rRNA by itself. It is important during the early stages of 50S assembly	rplM	1.04443	8.00232e-10	Transcription and translation machinery/Ribosome related things	YES	MULTIPLE	YES
HI_RS01770	HI0333,HI_0333	23S rRNA (uracil(1939)-C(5))-methyltransferase RlmD	Catalyzes the formation of 5-methyl-uridine at position 1939 (m5U1939) in 23S rRNA	rlmD	1.03148	0.000149369	Transcription and translation machinery/Ribosome related things	YES	MULTIPLE
HI_RS04255	HI0796,HI_0796	50S ribosomal protein L30/		rpmD	1.01742	0.00266027	Transcription and translation machinery/Ribosome related things	YES	MULTIPLE	YES
HI_RS08115	HI1579,HI_1579	glycine zipper 2TM domain-containing protein/Outer membrane lipoprotein		pcp (or lpp)	1.01514	0.000820571	Cell wall/OMP	NO	SIMPLE	YES
HI_RS02585	HI0500,HI_0500	DNA recombination protein RmuC	Involved in DNA recombination	rmuC	1.01018	0.0241926	Nucleic acids processing, restriction and modification	YES	MULTIPLE
HI_RS05515	HI1047,HI_1047	molybdopterin-dependent oxidoreductase/Dimethyl sulfoxide reductase DmsA	Catalyzes the reduction of dimethyl sulfoxide (DMSO) to dimethyl sulfide (DMS). The terminal DMSO reductase can also use various sulfoxides and N-oxide compounds as terminal electron acceptor in addition to DMSO	dmsA	1.00696	6.78751e-10	Metabolism/Others	YES	MULTIPLE	YES
HI_RS04260	HI0797,HI_0797	50S ribosomal protein L15	Binds to the 23S rRNA	rplO	1.00637	1.55462e-05	Transcription and translation machinery/Ribosome related things	YES	MULTIPLE	YES
HI_RS03410	HI0641,HI_0641	50S ribosomal protein L7/L12	Forms part of the ribosomal stalk which helps the ribosome interact with GTP-bound translation factors. Is thus essential for accurate translation	rplL	1.00378	0.000120544	Transcription and translation machinery/Ribosome related things	NO	MULTIPLE
HI_RS08395	HI1634,HI_1634	2,3,4,5-tetrahydropyridine-2,6-dicarboxylate N-succinyltransferase	Lysine biosynthesis process via diaminopimelate. (S)-2,3,4,5-tetrahydrodipicolinate + H2O + succinyl-CoA = (S)-2-succinylamino-6-oxoheptanedioate + CoA	dapD	1.00278	0.000174425	Metabolism/Amino acid metabolism/L-lysine biosynthesis via DAP pathway	NO	SIMPLE	YES
HI_RS06625	HI1279,HI_1279	acylneuraminate cytidylyltransferase	an N-acylneuraminate + CTP = a CMP-N-acyl-beta-neuraminate + diphosphate	neuA	1.00054	0.000156846	Cell wall/LOS biosynthesis-modification-decoration	NO	MULTIPLE
HI_RS05610	HI1069,HI_1069	ammonia-forming nitrite reductase cytochrome c552 subunit	Catalyzes the reduction of nitrite to ammonia, consuming six electrons in the process	nrfA	1.00016	5.44157e-09	Metabolism/Others	YES	MULTIPLE	YES
HI_RS04670	HI0878,HI_0878	DMT family transporter	Transport	-	-1.00519	8.93707e-05	Transport systems/Other transport systems	YES	MULTIPLE
HI_RS01415	HI0264,HI_0264	filamentous hemagglutinin N-terminal domain-containing protein/Heme-hemopexin-binding protein		hxuA	-1.00804	0.0137659	Transport systems/Uptake-intake systems/Iron	YES	MULTIPLE
HI_RS01760	HI0331,HI_0331	opacity-associated protein OapB		oapB	-1.0114	0.0063856	Cell wall/OMP	YES	MULTIPLE
HI_RS03895	HI0727.1,HI_0727.1	iron donor protein CyaY/Iron-sulfur cluster assembly protein CyaY	Involved in iron-sulfur (Fe-S) cluster assembly. May act as a regulator of Fe-S biogenesis	cyaY	-1.01611	0.0303204	Transcription and translation machinery/Regulators	YES	MULTIPLE
HI_RS05240	HI0990,HI_0990	autotransporter domain-containing protein/Immunoglobulin A1 protease autotransporter	Virulence factor; cleaves host immunoglobulin A producing intact Fc and Fab fragments.	iga	-1.03631	0.00370599	Hypothetical proteins	YES	SIMPLE
HI_RS05475	HI1040,HI_1040	HindVP family restriction endonuclease	A P subtype restriction enzyme that recognizes the double-stranded sequence 5'-GRCGYC-3'; the cleavage site is unknown	hindVRP	-1.05059	0.00426754	Nucleic acids processing, restriction and modification	NO	MULTIPLE
HI_RS04875	HI0920,HI_0920	di-trans,poly-cis-decaprenylcistransferase	Catalyzes the sequential condensation of isopentenyl diphosphate (IPP) with (2E,6E)-farnesyl diphosphate (E,E-FPP) to yield (2Z,6Z,10Z,14Z,18Z,22Z,26Z,30Z,34E,38E)-undecaprenyl diphosphate (di-trans,octa-cis-UPP). UPP is the precursor of glycosyl carrier lipid in the biosynthesis of bacterial cell wall polysaccharide components such as peptidoglycan and lipopolysaccharide	uppS	-1.05925	0.00257138	Cell wall/Cell wall biosynthesis	YES	MULTIPLE
HI_RS04465	HI0837,HI_0837	response regulator/Transcriptional regulatory protein CpxR homolog	Member of a two-component regulatory system	cpxR	-1.09448	0.00965917	Transcription and translation machinery/Regulators	YES	MULTIPLE
HI_RS05195	HI0981,HI_0981	SsrA-binding protein SmpB	Required for rescue of stalled ribosomes mediated by trans-translation. Binds to transfer-messenger RNA (tmRNA), required for stable association of tmRNA with ribosomes. tmRNA and SmpB together mimic tRNA shape, replacing the anticodon stem-loop with SmpB. tmRNA is encoded by the ssrA gene; the 2 termini fold to resemble tRNA(Ala) and it encodes a 'tag peptide', a short internal open reading fram…	smpB	-1.09503	0.0463666	Transcription and translation machinery/tRNA	YES	SIMPLE
HI_RS02535	HI0487,HI_0487	PRD domain-containing protein		yhfY	-1.09998	0.0389716	Transcription and translation machinery/Regulators	YES	MULTIPLE
HI_RS08500	HI1655,HI_1655	penicillin-binding protein activator	Regulator of peptidoglycan synthesis that is essential for the function of penicillin-binding protein 1A (PBP1a).	lpoA	-1.10177	6.04875e-07	Cell wall/Cell wall biosynthesis	YES	MULTIPLE
HI_RS01090	HI0206,HI_0206	NAD nucleotidase	Degrades NAD into adenosine and nicotinamide riboside, the latter being subsequently internalized by a specific permease. Also endowed with NAD(P) pyrophosphatase activity. Exhibits a broad substrate specificity, recognizing either mono- or dinucleotide nicotinamides and different adenosine phosphates with a maximal activity on 5'-adenosine monophosphate	nadN	-1.11273	1.41394e-05	Metabolism/Nucleotide metabolism/Purine metabolism	YES	MULTIPLE
HI_RS07220	HI1397,HI_1397	DNA polymerase III subunit chi	DNA polymerase III is a complex, multichain enzyme responsible for most of the replicative synthesis in bacteria. This DNA polymerase also exhibits 3' to 5' exonuclease activity	holC	-1.12148	0.0264498	Nucleic acids processing, restriction and modification	YES	MULTIPLE
HI_RS04860	HI0917,HI_0917	outer membrane protein assembly factor BamA	Part of the outer membrane protein assembly complex, which is involved in assembly and insertion of beta-barrel proteins into the outer membrane	bamA	-1.13159	2.28195e-07	Cell wall/OMP	YES	MULTIPLE
HI_RS03040	HI0590,HI_0590	putrescine-ornithine antiporter	Catalyzes both the uptake and excretion of putrescine. The uptake of putrescine is dependent on the membrane potential and the excretion involves putrescine-ornithine antiporter activity	potE	-1.14784	8.00545e-07	Transport systems/Other transport systems	YES	MULTIPLE
HI_RS01940	HI0370,HI_0370	YfgM family protein/Ancillary SecYEG translocon subunit	May mediate protein transfer from the SecYEG translocon to the periplasmic chaperone network via its periplasmic C-terminal region	yfgM	-1.1543	0.0400979	Stress response-nutrient starvation	YES	MULTIPLE
HI_RS08555	HI1667,HI_1667	murein L,D-transpeptidase	Cell wall biogenesis; peptidoglycan biosynthesis.	-	-1.17576	5.36869e-05	Cell wall/Cell wall biosynthesis	YES	MULTIPLE
HI_RS05825	HI1112,HI_1112	xylose isomerase	D-xylose catabolic process. alpha-D-xylose = alpha-D-xylulofuranose	xylA	-1.21258	0.0239785	Metabolism/Sugar metabolism/Pentoses metabolism	YES	MULTIPLE
HI_RS00400	HI0079,HI_0079	peptidyl-prolyl cis-trans isomerase	PIases accelerate the folding of proteins. It catalyzes the cis-trans isomerization of proline imidic peptide bonds in oligopeptides.	ppiB	-1.22808	0.0111777	Metabolism/Protein (lipoproteins) metabolism	YES	MULTIPLE
HI_RS04130	HI0771,HI_0771	acetyl-CoA C-acetyltransferase	Metabolic intermediate biosynthesis; (R)-mevalonate biosynthesis; (R)-mevalonate from acetyl-CoA: step 1/3.	atoB	-1.23403	0.000363857	Metabolism/Lipid metabolism	YES	MULTIPLE
HI_RS01350	HI0252,HI_0252	TonB system transport protein ExbD	Involved in the TonB-dependent energy-dependent transport of various receptor-bound substrates	exbD	-1.23961	0.00516838	Transport systems/Uptake-intake systems/Iron	NO	MULTIPLE
HI_RS04885	HI0922,HI_0922	hypothetical protein	LPS-assembly lipoprotein LptE	lptE	-1.2466	0.00656521	Cell wall/Cell wall biosynthesis	YES	MULTIPLE
HI_RS04565	HI0857,HI_0857	cell division protein ZapA	Activator of cell division through the inhibition of FtsZ GTPase activity, therefore promoting FtsZ assembly into bundles of protofilaments necessary for the formation of the division Z ring. It is recruited early at mid-cell but it is not essential for cell division	zapA	-1.25334	8.32844e-05	Cell wall/Cell division	NO	MULTIPLE
HI_RS04305	HI0805,HI_0805	SPASM domain-containing protein		-	-1.28973	0.0341481	Hypothetical proteins	YES	MULTIPLE
HI_RS07515	HI1455,HI_1455	bifunctional peptide-methionine (S)-S-oxide reductase MsrA-peptide-methionine (R)-S-oxide reductase MsrB/Peptide methionine sulfoxide reductase MsrA/MsrB		msrAB	-1.29537	0.0192336	Stress response-nutrient starvation	YES	SIMPLE
HI_RS02755	HI0534,HI_0534	aspartate ammonia-lyase	Tricarboxylic acid cycle. L-aspartate = fumarate + NH4+	aspA	-1.29627	4.57957e-09	Metabolism/Amino acid metabolism/Aspartate	YES	MULTIPLE
HI_RS00995	HI0187b,HI_0187	Sec-independent protein translocase subunit TatB	Part of the twin-arginine translocation (Tat) system that transports large folded proteins containing a characteristic twin-arginine motif in their signal peptide across membranes. Together with TatC, TatB is part of a receptor directly interacting with Tat signal peptides. TatB may form an oligomeric binding site that transiently accommodates folded Tat precursor proteins before their translocat…	tatB	-1.30509	0.000692984	Transport systems/Export systems	YES	MULTIPLE
HI_RS03045	HI0591,HI_0591	ornithine decarboxylase SpeF	amino acid metabolic process. H+ + L-ornithine = CO2 + putrescine	speF	-1.3347	0.000578519	Metabolism/Amino acid metabolism/Others	YES	MULTIPLE
HI_RS00145	HI0029,HI_0029	D-alanyl-D-alanine carboxypeptidase	Removes C-terminal D-alanyl residues from sugar-peptide cell wall precursors	dacA	-1.34044	0.0117508	Cell wall/Cell wall biosynthesis	NO	MULTIPLE
HI_RS04660	HI0876,HI_0876	nucleoside-diphosphate kinase	Major role in the synthesis of nucleoside triphosphates other than ATP. The ATP gamma phosphate is transferred to the NDP beta phosphate via a ping-pong mechanism, using a phosphorylated active-site intermediate	ndk	-1.35564	0.000904877	Metabolism/Nucleotide metabolism/Purine metabolism	NO	MULTIPLE
HI_RS00230	HI0045,HI_0045	YtfJ family protein		ytfJ	-1.35821	0.037067	Hypothetical proteins	YES	MULTIPLE
HI_RS07540	HI1459,HI_1459	sigma-70 family RNA polymerase sigma factor	DNA templated transcription initiation	sigX	-1.39034	0.0151585	Transcription and translation machinery/RNA polimerase	YES	SIMPLE
HI_RS08480	#N/A	transposase family protein		-	-1.39371	0.0120229	Nucleic acids processing, restriction and modification	NO	SIMPLE
HI_RS02060	HI0391	acyltransferase		-	-1.39919	0.0452982	Others	YES	MULTIPLE
HI_RS02855	HI0554,HI_0554	transposase		-	-1.40254	0.0246408	Nucleic acids processing, restriction and modification	YES	MULTIPLE
HI_RS08565	HI1670,HI_1670	RNA chaperone ProQ	RNA chaperone with significant RNA binding, RNA strand exchange and RNA duplexing activities	proQ	-1.40565	0.00553172	Protein degradation-stability/Chaperone	YES	MULTIPLE
HI_RS04365	HI0817,HI_0817	UPF0149 family protein		-	-1.40679	6.11187e-05	Hypothetical proteins	YES	MULTIPLE
HI_RS03985	HI0745,HI_0745	L-asparaginase 2	Asparagine catabolic process. H2O + L-asparagine = L-aspartate + NH4+	ansB	-1.41271	5.79096e-11	Metabolism/Amino acid metabolism/L-asparagine	YES	SIMPLE
HI_RS08560	HI1668,HI_1668	carboxy terminal-processing peptidase	Involved in the cleavage of a C-terminal peptide of 11 residues from the precursor form of penicillin-binding protein 3 (PBP3). May be involved in protection of the bacterium from thermal and osmotic stresses	prc	-1.43444	4.15134e-06	Protein degradation-stability/Protein degrading machinery	YES	MULTIPLE
HI_RS04310	HI0806,HI_0806	sulfite exporter TauE-SafE family protein/Probable membrane transporter protein		-	-1.43695	9.0613e-07	Transport systems/Other transport systems	YES	SIMPLE
HI_RS01025	HI0192,HI_0192	replication initiation negative regulator SeqA	Negative regulator of replication initiation, which contributes to regulation of DNA replication and ensures that replication initiation occurs exactly once per chromosome per cell cycle. Binds to pairs of hemimethylated GATC sequences in the oriC region, thus preventing assembly of replication proteins and re-initiation at newly replicated origins. Repression is relieved when the region becomes …	seqA	-1.44506	0.00662725	Nucleic acids processing, restriction and modification	NO	MULTIPLE
HI_RS03570	HI0669,HI_0669	FMN-binding protein MioC	Probable electron transporter required for biotin synthase activity.	mioC	-1.44783	9.68687e-07	Metabolism/Vitamins biosynthesis	YES	MULTIPLE
HI_RS05300	HI1004,HI_1004	peptidyl-prolyl cis-trans isomerase/Periplasmic chaperone	Chaperone that functions as a gatekeeper on the periplasmic side of the SecYEG translocon. Facilitates the translocation of precursor proteins across SecYEG by interacting with the translocating substrate. Also plays a role in the release of newly synthesized secreted proteins at the periplasmic exit site of the Sec translocon.	ppiD	-1.46671	7.22233e-07	Protein degradation-stability/Chaperone	YES	MULTIPLE
HI_RS00495	HI0094,HI_0094	hypothetical protein		-	-1.48497	1.82343e-05	Hypothetical proteins	YES	MULTIPLE
HI_RS00755	HI0139,HI_0139	porin/Outer membrane protein P2	Forms pores that allow passive diffusion of small molecules across the outer membrane	ompP2	-1.4945	1.76035e-10	Cell wall/OMP	YES	SIMPLE
HI_RS03315	HI0627,HI_0627	succinate dehydrogenase assembly factor 2/FAD assembly factor SdhE	An FAD assembly protein, which accelerates covalent attachment of the cofactor into other proteins. Plays an essential role in the assembly of succinate dehydrogenase (SDH, respiratory complex II), an enzyme complex that is a component of both the tricarboxylic acid cycle and the electron transport chain, and which couples the oxidation of succinate to fumarate with the reduction of ubiquinone (c…	sdhE	-1.50273	2.86353e-05	Protein degradation-stability/Chaperone	NO	MULTIPLE
HI_RS05985	HI1145,HI_1145	prephenate dehydratase/Bifunctional chorismate mutase	Catalyzes the Claisen rearrangement of chorismate to prephenate and the decarboxylation/dehydration of prephenate to phenylpyruvate	pheA	-1.50839	0.00251554	Metabolism/Amino acid metabolism/L-phenylalanine	NO	MULTIPLE
HI_RS07120	HI1379,HI_1379	phosphate regulon transcriptional regulatory protein PhoB	This protein is a positive regulator for the phosphate regulon. Transcription of this operon is positively regulated by PhoB and PhoR when phosphate is limited	phoB	-1.55246	0.0126569	Transcription and translation machinery/Regulators	YES	MULTIPLE
HI_RS06380	HI1225,HI_1225	stress response translation initiation inhibitor YciH		yciH	-1.5679	6.36064e-05	Stress response-nutrient starvation	YES	MULTIPLE
HI_RS08815	HI1718,HI_1718	hypothetical protein, pseudo		-	-1.58936	1.58722e-07	Hypothetical proteins	YES	MULTIPLE
HI_RS03100	HI0601,HI_0601	TfoX/Sxy family DNA transformation protein	Required for DNA transformation. Positively regulates genes required for DNA transformation (late competence-specific genes) in association with CRP. Required for expression of the dprABC operon	tfoX	-1.63259	1.23433e-06	Natural competence	YES	MULTIPLE
HI_RS06205	HI1189,HI_1189	7-carboxy-7-deazaguanine synthase QueE	Catalyzes the complex heterocyclic radical-mediated conversion of 6-carboxy-5,6,7,8-tetrahydropterin (CPH4) to 7-carboxy-7-deazaguanine (CDG), a step common to the biosynthetic pathways of all 7-deazapurine-containing compounds	queE	-1.64519	0.0161537	Metabolism/Nucleotide metabolism/Purine metabolism	NO	MULTIPLE
HI_RS08765	HI1709,HI_1709	YgiW/YdeI family stress tolerance OB fold protein		ygiW	-1.67821	0.0352558	Stress response-nutrient starvation	YES	MULTIPLE
HI_RS04705	HI0885,HI_0885	protein-disulfide reductase DsbD	Required to facilitate the formation of correct disulfide bonds in some periplasmic proteins and for the assembly of the periplasmic c-type cytochromes. Acts by transferring electrons from cytoplasmic thioredoxin to the periplasm. This transfer involves a cascade of disulfide bond formation and reduction steps	dsbD	-1.69093	1.99261e-15	Metabolism/Protein (lipoproteins) metabolism	YES	SIMPLE
HI_RS07200	HI1392,HI_1392	site-specific DNA-methyltransferase	A beta subtype methylase that recognizes the double-stranded sequence 5'-AAGCTT-3', methylates A-1 on both strands, and protects the DNA from cleavage by the HindIII endonuclease	hindIIIM	-1.69896	0.00207043	Nucleic acids processing, restriction and modification	YES	MULTIPLE
HI_RS05890	HI1125,HI_1125	transaldolase	Transaldolase is important for the balance of metabolites in the pentose-phosphate pathway	tal	-1.70467	6.64982e-11	Metabolism/Sugar metabolism/Pentoses metabolism	YES	SIMPLE
HI_RS04650	HI0874,HI_0874	O-antigen ligase family protein		-	-1.71513	9.37183e-06	Hypothetical proteins	NO	SIMPLE
HI_RS03075	HI0596,HI_0596	ornithine carbamoyltransferase/Ornithine carbamoyltransferase, catabolic	Reversibly catalyzes the transfer of the carbamoyl group from carbamoyl phosphate (CP) to the N(epsilon) atom of ornithine (ORN) to produce L-citrulline.	acrB	-1.72324	0.0124747	Metabolism/Amino acid metabolism/Others	YES	MULTIPLE
HI_RS07405	HI1434.1,HI_1434.1	cold shock domain-containing protein CspD	Regulation of gene expression. Regulation of DNA-templated transcripcion	cspD	-1.73909	3.29296e-14	Nucleic acids processing, restriction and modification	YES	MULTIPLE
HI_RS05700	HI1088,HI_1088	superoxide dismutase [Mn]	Destroys superoxide anion radicals which are normally produced within the cells and which are toxic to biological systems.	sodA	-1.75938	4.05778e-16	Stress response-nutrient starvation	YES	SIMPLE
HI_RS04810	HI0907,HI_0907	DUF721 domain-containing protein		-	-1.77314	0.0108648	Hypothetical proteins	NO	SIMPLE
HI_RS01010	HI0190,HI_0190	ferric iron uptake transcriptional regulator/Ferric uptake regulation protein	Acts as a global negative controlling element, employing Fe2+ as a cofactor to bind the operator of the repressed genes	fur	-1.77789	0.00113671	Transcription and translation machinery/Regulators	YES	MULTIPLE
HI_RS05555	#N/A	site-specific DNA-methyltransferase		-	-1.78774	0.00699166	Nucleic acids processing, restriction and modification	YES	MULTIPLE
HI_RS07125	HI1380,HI_1380	phosphate ABC transporter ATP-binding protein PstB		pstB	-1.7927	1.03947e-07	Transport systems/Other transport systems	YES	MULTIPLE
HI_RS04635	HI0871,HI_0871	hypothetical protein		-	-1.79364	0.0213983	Hypothetical proteins	NO	MULTIPLE
HI_RS04145	HI0774,HI_0774	acetate CoA-transferase subunit alpha	Coenzyme A transferase which is involved in short-chain fatty acid degradation and catalyzes the activation of short-chain fatty acids to their respective CoA thiolesters.	atoD	-1.82213	0.000149998	Metabolism/Lipid metabolism	YES	MULTIPLE
HI_RS04745	HI0893,HI_0893	TetR/AcrR family transcriptional regulator	Regulation of DNA-templated transcripcion	acrR	-1.83759	0.0266912	Transcription and translation machinery/Regulators	YES	MULTIPLE
HI_RS08210	HI1601,HI_1601	hypothetical protein		-	-1.85325	0.000691788	Hypothetical proteins	YES	MULTIPLE
HI_RS04700	HI0884,HI_0884	two-component system response regulator ArcA/Aerobic respiration control protein ArcA homolog	Member of the two-component regulatory system ArcB/ArcA. Represses a wide variety of aerobic enzymes under anaerobic conditions	arcA	-1.89522	2.89102e-07	Transcription and translation machinery/Regulators	YES	MULTIPLE
HI_RS02895	HI0563,HI_0563	transcriptional regulator AsnC	Activator of asnA transcription	asnC	-1.9164	0.0168978	Transcription and translation machinery/Regulators	YES	SIMPLE
HI_RS06065	HI1159m,HI_1159	co-chaperone YbbN		-	-1.92391	0.000543575	Protein degradation-stability/Chaperone	NO	MULTIPLE
HI_RS01215	HI0223,HI_0223	EamA family transporter RarD		rarD	-1.93246	8.28367e-12	Transport systems/Other transport systems	YES	SIMPLE
HI_RS01570	HI0291,HI_0291	heavy-metal-associated domain-containing protein		merP_2	-1.93677	3.33967e-06	Transport systems/Uptake-intake systems/Mercury	YES	MULTIPLE
HI_RS07040	HI1364,HI_1364	LysR family transcriptional regulator	DNA-templated transcripcion	-	-1.97079	0.0148328	Transcription and translation machinery/Regulators	NO	SIMPLE
HI_RS03385	HI0636,HI_0636	YfcZ/YiiS family protein		yfcZ	-2.02609	0.011896	Hypothetical proteins	YES	MULTIPLE
HI_RS04210	HI0787,HI_0787	hypothetical protein		-	-2.03725	0.0132742	Hypothetical proteins	YES	SIMPLE
HI_RS03575	HI0670,HI_0670	D-tyrosyl-tRNA(Tyr) deacylase/D-aminoacyl-tRNA deacylase	An aminoacyl-tRNA editing enzyme that deacylates mischarged D-aminoacyl-tRNAs. Also deacylates mischarged glycyl-tRNA(Ala), protecting cells against glycine mischarging by AlaRS. Acts via tRNA-based rather than protein-based catalysis; rejects L-amino acids rather than detecting D-amino acids in the active site. By recycling D-aminoacyl-tRNA to D-amino acids and free tRNA molecules, this enzyme c…	dtd	-2.05372	2.62878e-09	Metabolism/Others	YES	MULTIPLE
HI_RS03030	#N/A	Lrp/AsnC family transcriptional regulator		-	-2.08186	0.0159788	Transcription and translation machinery/Regulators	NO	SIMPLE
HI_RS04545	HI0853,HI_0853	ABC transporter substrate-binding protein/Heme-binding protein A	Important role in heme acquisition or metabolism.	hbpA, dppA	-2.15695	1.99269e-47	Transport systems/Uptake-intake systems/Iron	NO	MULTIPLE
HI_RS00085	HI0017,HI_0017	autonomous glycyl radical cofactor GrcA	Acts as a radical domain for damaged PFL and possibly other radical proteins	grcA	-2.24805	3.79539e-26	Stress response-nutrient starvation	YES	SIMPLE
HI_RS01105	HI0209,HI_0209	Dam family site-specific DNA-(adenine-N6)-methyltransferase	. May be involved in methyl-directed DNA mismatch repair, initiation of chromosome replication and gene expression	dam	-2.28209	0.0192239	Nucleic acids processing, restriction and modification	YES	MULTIPLE
HI_RS05440	HI1032,HI_1032	IclR family transcriptional regulator		-	-2.34888	5.16753e-07	Transcription and translation machinery/Regulators	YES	SIMPLE
HI_RS03255	HI0620.1,HI_0620.1	ABC transporter permease	Part of the binding-protein-dependent transport system for D-methionine. Probably responsible for the translocation of the substrate across the membrane.	metI	-2.45198	3.94052e-22	Transport systems/Uptake-intake systems/Amino acids	YES	MULTIPLE
HI_RS03260	HI0621,HI_0621	methionine ABC transporter ATP-binding protein MetN	Part of the ABC transporter complex MetNIQ involved in methionine import. Responsible for energy coupling to the transport system	metN	-2.55454	2.7404e-13	Transport systems/Uptake-intake systems/Amino acids	YES	MULTIPLE
HI_RS05270	HI0997m	DUF560 domain-containing protein		-	-2.56515	0.000366474	Hypothetical proteins	YES	SIMPLE
HI_RS03925	HI0735,HI_0735	UDP-2,3-diacylglucosamine diphosphatase/UDP-2,3-diacylglucosamine hydrolase	Hydrolyzes the pyrophosphate bond of UDP-2,3-diacylglucosamine to yield 2,3-diacylglucosamine 1-phosphate (lipid X) and UMP by catalyzing the attack of water at the alpha-P atom. Involved in the biosynthesis of lipid A, a phosphorylated glycolipid that anchors the lipopolysaccharide to the outer membrane of the cell.	lpxH	-2.57794	2.18694e-05	Cell wall/LOS biosynthesis-modification-decoration	YES	SIMPLE
HI_RS04355	HI0815,HI_0815	universal stress protein UspA	Required for resistance to DNA-damaging agents	uspA	-2.66988	0.002348	Stress response-nutrient starvation	YES	MULTIPLE
HI_RS05650	HI1078,HI_1078	amino acid ABC transporter ATP-binding protein	Probably part of a binding-protein-dependent transport system for an amino acid. Probably responsible for energy coupling to the transport system.	tcyC	-2.73513	3.64287e-23	Transport systems/Uptake-intake systems/Amino acids	YES	MULTIPLE
HI_RS08125	HI1581,HI_1582	VOC family protein		yecM	-2.75372	2.52169e-06	Hypothetical proteins	YES	SIMPLE
HI_RS05820	HI1111,HI_1111	D-xylose ABC transporter substrate-binding protein/D-xylose-binding periplasmic protein	Involved in the high-affinity D-xylose membrane transport system. Binds with high affinity to xylose	xylF	-2.80017	0.0362278	Transport systems/Uptake-intake systems/Sugars	YES	MULTIPLE
HI_RS01240	HI0228,HI_0228	hypothetical protein		-	-2.85381	0.0176718	Hypothetical proteins	NO	MULTIPLE
HI_RS01665	HI0310,HI_0310	DUF5339 domain-containing protein		-	-2.85736	0.00992597	Hypothetical proteins	YES	MULTIPLE
HI_RS05655	HI1079m,HI_1079	amino acid ABC transporter permease	Probably part of a binding-protein-dependent transport system for an amino acid. Probably responsible for the translocation of the substrate across the membrane.	-	-2.89443	2.37848e-25	Transport systems/Uptake-intake systems/Amino acids	YES	MULTIPLE
HI_RS07530	HI1458m	helix-turn-helix transcriptional regulator		-	-2.97881	0.0136299	Transcription and translation machinery/Regulators	NO	SIMPLE
HI_RS05750	HI_1098	hypothetical protein		-	-3.06242	0.0450224	Hypothetical proteins	YES	MULTIPLE
HI_RS03250	HI0620,HI_0620	MetQ/NlpA family lipoprotein	This protein is a component of a D-methionine permease, a binding protein-dependent, ATP-driven transport system	metQ	-3.07718	3.71928e-15	Transport systems/Uptake-intake systems/Amino acids	YES	MULTIPLE
HI_RS00275	HI0054,HI_0054	GntR family transcriptional regulator	Repressor for the uxuRBA operon	uxuR	-3.20405	0.000543575	Transcription and translation machinery/Regulators	YES	MULTIPLE
HI_RS07215	HI1395,HI_1395	hypothetical protein		-	-3.43894	0.0481334	Hypothetical proteins	YES	MULTIPLE
HI_RS06965	HI1349,HI_1349	DNA starvation/stationary phase protection protein		dps	-3.71513	4.23701e-06	Stress response-nutrient starvation	YES	SIMPLE
HI_RS06035	HI1154,HI_1154	L-cystine transporter		ydjN	-3.93682	9.19709e-90	Transport systems/Uptake-intake systems/Amino acids	YES	SIMPLE
HI_RS08110	HI1578,HI_1578	glycosyltransferase family 2 protein		lgtD	-4.27243	0.00101523	Cell wall/LOS biosynthesis-modification-decoration	YES	MULTIPLE
HI_RS05660	HI1080,HI_1080	amino acid ABC transporter substrate-binding protein	Probably part of a binding-protein-dependent transport system for an amino acid.	fliY	-4.32371	1.11884e-86	Transport systems/Uptake-intake systems/Amino acids	YES	MULTIPLE
HI_RS06915	HI1339,HI_1339	hypothetical protein		-	-4.84507	0.0171369	Hypothetical proteins	NO	MULTIPLE
HI_RS03565	HI0668,HI_0668	cell division protein ZapB	Non-essential, abundant cell division factor that is required for proper Z-ring formation. It is recruited early to the divisome by direct interaction with FtsZ, stimulating Z-ring assembly and thereby promoting cell division earlier in the cell cycle. Its recruitment to the Z-ring requires functional FtsA or ZipA	zapB	-5.67385	0.000463238	Cell wall/Cell division	YES	MULTIPLE
HI_RS04140	HI0773,HI_0773	CoA transferase subunit B/Acetate CoA-transferase subunit beta	Coenzyme A transferase which is involved in short-chain fatty acid degradation and catalyzes the activation of short-chain fatty acids to their respective CoA thiolesters	atoA	-5.85257	0.000447095	Metabolism/Lipid metabolism	YES	MULTIPLE
HI_RS03875	HI0724,HI_0724	Der GTPase-activating protein YihI	A GTPase-activating protein (GAP) that modifies Der/EngA GTPase function. May play a role in ribosome biogenesis	yihI	-6.28418	9.16864e-05	Transcription and translation machinery/Ribosome related things	NO	MULTIPLE

## Sheet: RNAseq_anaerobic_fur
Rd KW20	Description	Function	Annotation	log2FoldChange	padj	Functional categories
HI_1287	type I modification enzyme	The subtype gamma methyltransferase (M) subunit of a type I restriction enzyme. The M and S subunits together form a methyltransferase (MTase) that methylates adenosines in the sequence 5'-RAACN5TAG-3'. Methylation protects against cleavage by HindI	hsdM	5.02603	4.67454e-62	Nucleic acids processing, restriction and modification
HI_1369	hypothetical protein: Outer membrane receptor for ferrienterochelin and colicins		yddB	3.80224	8.54291e-35	Cell wall/OMP
HI_1285	type I restriction enzyme	The restriction (R) subunit of a type I restriction enzyme that recognizes 5'-RAACN5TAG-3' and cleaves a random distance away.	hsdR	3.44371	2.51453e-33	Nucleic acids processing, restriction and modification
HI_0362	iron (chelated) ABC transporter, periplasmic-binding protein	Part of the ATP-binding cassette (ABC) transport system YfeABC involved in iron import. Binds iron with high affinity and specificity and delivers it to the membrane permease for translocation into the cytoplasm	yfeA, hfeA	3.19029	8.76153e-15	Transport systems/Uptake systems/Iron
HI_1010	3-hydroxyisobutyrate dehydrogenase, putative	Catalyzes oxidation of L-threonate to 2-oxo-tetronate. Can use either NAD+ or NADP+ as cosubstrate, with a preference for NAD+.	ltnD	3.07281	2.26133e-31	Metabolism/Sugar metabolism/Hexoses metabolism (glycolysis)
HI_1011	four-carbon acid sugar kinase family protein/3-oxo-tetronate kinase	Catalyzes the ATP-dependent phosphorylation of 3-oxo-tetronate to 3-oxo-tetronate 4-phosphate	otnK	3.06697	2.43812e-45	Metabolism/Sugar metabolism/Others
HI_0097	Iron(III) ABC transporter, periplasmic-binding protein	Part of the ABC transporter complex FbpABC (TC 3.A.1.10.1) involved in Fe3+ ions import.	hitA, fbpA	2.95085	3.26111e-05	Transport systems/Uptake systems/Iron
HI_1493	hypothetical protein: Peptidoglycan recognition proteins (PGRPs)		-	2.79495	5.40552e-10	Hypothetical proteins
HI_0361	iron (chelated) transporter, ATP-binding protein	Part of an ATP-driven transport system YfeABCD for chelated iron.	yfeB, hfeB	2.75664	3.54656e-12	Transport systems/Uptake systems/Iron
HI_1585	acetolactate synthase III large subunit	Contains 1 molecule of FAD per monomer. The role of this cofactor is not clear considering that the reaction does not involve redox chemistry	ilvI	2.62211	6.96576e-14	Metabolism/Amino acids/Leucine, L-isoleucine and L-valine
HI_1498	hypothetical protein		-	2.59474	1.51187e-06	Hypothetical proteins
HI_1012	aldolase/ 3-oxo-tetronate 4-phosphate decarboxylase	Catalyzes the decarboxylation of 3-oxo-tetronate 4-phosphate to dihydroxyacetone phosphate (DHAP) and CO2.	otnC	2.51018	8.49785e-28	Metabolism/Sugar metabolism/Others
HI_1508	gp436 family protein/Mu-like prophage FluMu protein gp36		-	2.48207	5.94187e-15	Others
HI_1505	phage head protein/Mu-like prophage FluMu major head subunit		-	2.45826	1.36133e-14	Others
HI_1506	hypothetical protein/Mu-like prophage FluMu protein gp35		-	2.45491	1.01752e-14	Others
HI_1510	DUF2635 domain-containing protein/Mu-like prophage FluMu protein gp38		-	2.43351	4.63138e-15	Others
HI_1504	hypothetical protein:Mu-like prophage FluMu I protein	Potential protease involved in virion morphogenesis.	muI	2.41136	4.64881e-15	Protein degradation-stability/Protein degrading machinery
HI_1091	heme exporter protein C	Required for the export of heme to the periplasm for the biogenesis of c-type cytochromes.	ccmC	2.36285	1.73202e-05	Transport systems/Export systems
HI_1494	N-acetylmuramoyl-L-alanine amidase		-	2.3499	3.37295e-09	Cell wall/OMP
HI_1509	DUF1834 family protein/Mu-like prophage FluMu protein gp37		-	2.33494	1.01948e-12	Others
HI_1496	DUF2681 domain-containing protein		-	2.33064	1.00717e-13	Hypothetical proteins
HI_1512	phage tail tube protein/Mu-like prophage FluMu tail tube protein		-	2.30876	5.28038e-15	Others
HI_1499	DUF3486 family protein/Mu-like prophage FluMu protein gp27		-	2.29823	2.87005e-14	Others
HI_1498.1	Brute Force ORF: Ribonuclease R winged-helix domain		-	2.24416	6.96576e-14	Hypothetical proteins
HI_0359	iron (chelated) ABC transporter, permease protein	Part of an ATP-driven transport system YfeABCD for chelated iron.	yfeD	2.21781	9.99596e-06	Transport systems/Uptake systems/Iron
HI_1564	hypothetical protein: DNA polymerase IV		-	2.21361	3.67075e-10	Hypothetical proteins
HI_1511	phage tail sheath protein/Mu-like prophage FluMu tail sheath protein		muL	2.21273	1.42271e-13	Others
HI_0360	iron (chelated) ABC transporter, permease protein	Part of an ATP-driven transport system YfeABC for chelated iron.	yfeC	2.21076	0.000404673	Transport systems/Uptake systems/Iron
HI_1092	heme exporter protein D	Required for the export of heme to the periplasm for the biogenesis of c-type cytochromes.	ccmD	2.18573	0.000103006	Transport systems/Export systems
HI_1090	heme exporter protein B	Required for the export of heme to the periplasm for the biogenesis of c-type cytochromes.	ccmB	2.17894	0.00057079	Transport systems/Export systems
HI_1520	baseplate J,gp47 family protein/Mu-like prophage FluMu protein gp47		-	2.16273	2.87005e-14	Others
HI_1046	anaerobic dimethyl sulfoxide reductase, chain B	Electron transfer subunit of the terminal reductase during anaerobic growth on various sulfoxide and N-oxide compounds.	dmsB	2.15666	0.000254911	Transport systems/Other transport systems
HI_1286	type I restriction/modification specificity protein	The specificity (S) subunit of a type I restriction enzyme; this subunit dictates DNA sequence specificity. The M and S subunits together form a methyltransferase (MTase) that methylates adenosines in the sequence 5'-RAACN5TAG-3'. Methylation protects against cleavage by HindI	hsdS	2.14819	1.75452e-05	Nucleic acids processing, restriction and modification
HI_1513	hypothetical protein/Mu-like prophage FluMu protein gp41		-	2.13808	1.22889e-12	Others
HI_1584	acetolactate synthase III small subunit		ilvH	2.12586	1.72587e-14	Metabolism/Amino acids/Leucine, L-isoleucine and L-valine
HI_1014	D-erythronate dehydrogenase	SDR family oxidoreductase	denD	2.10437	9.00973e-32	Metabolism/Others
HI_1016	hypothetical protein: Putative cyclase		-	2.04268	1.32714e-07	Hypothetical proteins
HI_1501	DUF935 domain-containing protein/Mu-like prophage FluMu protein gp29		-	2.03605	1.11257e-12	Others
HI_1521	YmfQ family protein/Mu-like prophage FluMu protein gp48		-	2.0231	2.27009e-09	Others
HI_1500	hypothetical protein/Mu-like prophage FluMu protein gp28		-	1.99711	2.81126e-09	Others
HI_1089	heme exporter ATP-binding protein A	Part of the ABC transporter complex CcmAB involved in the biogenesis of c-type cytochromes; once thought to export heme,	ccmA	1.93913	0.0017118	Transport systems/Uptake systems/Iron
HI_1478	transposase/Mu-like prophage FluMu transposase A	This transposase is essential for integration, replication-transposition, and excision of Mu-like viral DNA	muA	1.8939	2.74848e-09	Nucleic acids processing, restriction and modification
HI_1514	tape measure domain-containing protein/Mu-like prophage FluMu protein gp42		-	1.88847	3.36282e-09	Others
HI_0053	zinc-type alcohol dehydrogenase		-	1.84851	0.0225502	Metabolism/Others
HI_1015	gluconate permease	High-affinity gluconate transporter with fairly broad specificity, including low affinity for glucuronate, several disaccharides, and some hexoses, but not glucose.	gntP	1.8268	1.96634e-19	Transport systems/Uptake-intake system/Amino acids
HI_1069	ammonia-forming nitrite reductase cytochrome c552 subunit	Catalytic subunit of the cytochrome c nitrite reductase holocomplex NrfHA. Catalyzes the reduction of nitrite to ammonia, consuming six electrons acquired by the electron donor subunit NrfH from the menaquinone pool, in an anaerobic respiratory process of nitrite. The other biological function of the NrfHA holocomplex is to detoxify nitrite.	nrfA	1.79517	0.00466422	Metabolism/Others
HI_1564.1	hypothetical protein		-	1.79373	0.00057079	Hypothetical proteins
HI_1013	2-oxo-tetronate isomerase	hydroxypyruvate isomerase family protein	otnI	1.78978	8.28365e-08	Metabolism/Sugar metabolism/Others
HI_1068	nitrite reductase, cytochrome C-type protein	Plays a role in nitrite reduction.	nrfB	1.73636	0.00750693	Metabolism/others
HI_1043	ferredoxin-type protein	Could be involved in the maturation of NapA, the catalytic subunit of the periplasmic nitrate reductase, before its export into the periplasm.	napF	1.73481	0.00471604	Metabolism/Others
HI_1067	nitrite reductase, Fe-S protein	Probably involved in the transfer of electrons from the quinone pool to the type-c cytochromes.	nrfC	1.71108	0.00745602	Metabolism/others
HI_0643	trimethylamine-N-oxide reductase	Reduces trimethylamine-N-oxide (TMAO) into trimethylamine; an anaerobic reaction coupled to energy-yielding reactions.	torA, torZ, mstZ	1.70698	0.00057079	Metabolism/Others
HI_0098	iron(III) ABC transporter, permease protein	Part of the ABC transporter complex FbpABC (TC 3.A.1.10.1) involved in Fe3+ ions import. Probably responsible for the translocation of the substrate across the membrane	hitB	1.69655	0.018402	Transport systems/Uptake systems/Iron
HI_0712	TonB-dependent receptor	Acts as a receptor for hemoglobin or the hemoglobin/haptoglobin complex of the human host and is required for heme uptake	hgpC	1.68158	5.1614e-10	Transport systems/Uptake systems/Iron
HI_1416	hypothetical protein: phage holin, lambda family	glycoside hydrolase family 19 protein	-	1.67572	0.00358091	Hypothetical proteins
HI_1519	hypothetical protein/Mu-like prophage FluMu protein gp46		-	1.66221	2.65648e-05	Others
HI_1348	peptidase T	Cleaves the N-terminal amino acid of tripeptides.	pepT	1.61537	0.00312608	Protein degradation-stability/Protein degrading machinery
HI_1368	zinc protease, putative		pqqL	1.61076	7.29534e-05	Protein degradation-stability/Protein degrading machinery
HI_0663	ATP-binding transport protein	Part of the ABC transporter complex CydDC that exports the reduced low-molecular-weight thiols cysteine and glutathione to the periplasm	cydD	1.61013	0.00455227	Transport systems/Export systems
HI_0746	anaerobic C4-dicarboxylate membrane transporter protein	Responsible for the transport of C4-dicarboxylates during anaerobic growth. Catalyzes the uptake of fumarate, malate, aspartate or D-tartrate coupled to the export of succinate.	dcuB	1.60651	9.27899e-11	Transport systems/Other transport systems
HI_0664	thiol reductant ABC exporter subunit CydC		cydC	1.60229	0.00114884	Transport systems/Export systems
HI_0108	hypothetical protein: Threonine/Serine exporter, ThrE		yjjP	1.59503	0.000367116	Transport systems/Export systems
HI_0281	Putative metabolite transport protein		yhjE_2	1.57562	4.04771e-06	Transport systems/Other transport systems
HI_1093	cytochrome C-type biogenesis protein	Heme chaperone required for the biogenesis of c-type cytochromes.	ccmE	1.56191	0.00076479	Protein degradation-stability/Chaperone
HI_0035	Putative transport protein		yidE	1.51026	0.0226806	Transport systems/Export systems
HI_1497	TraR/DksA family transcriptional regulator	Positive regulation of secondary metabolite biosynthetic process. Zinc ion binding	-	1.46844	0.0225502	Transcription and translation machinery/Regulators
HI_0051	TRAP transporter small permease	Putative TRAP-type C4-dicarboxylate transport system, small permease component	-	1.46321	0.00123189	Transport systems/Other transport systems
HI_1515	DNA circularization protein/Mu-like prophage FluMu DNA circularization protein	Showing features for dna binding	muN	1.42866	1.29827e-07	Nucleic acids processing, restriction and modification
HI_1357	1,4-alpha-glucan branching enzyme	Essential enzyme that catalyzes the formation of the alpha-1,6-glucosidic linkages in glucan chains by scission of a 1,4-alpha-linked oligosaccharide from growing alpha-1,4-glucan chains and the subsequent attachment of the oligosaccharide to the alpha-1,6 position. Is involved in the biosynthesis of both glycogen and capsular alpha-D-glucan.	glgB	1.42426	0.00949425	Metabolism/Sugar metabolism/Hexoses metabolism
HI_0052	TRAP transporter substrate-binding protein		-	1.42328	0.0388184	Transport systems/Other transport systems
HI_0345	ferredoxin-type protein	Required for electron transfer from ubiquinol, via NapC, to the periplasmic nitrate reductase NapAB complex.	napG	1.42298	1.08362e-11	Transport systems/Export systems
HI_1359	glucose-1-phosphate adenylyltransferase	Involved in the biosynthesis of ADP-glucose, a building block required for the elongation reactions to produce glycogen. Catalyzes the reaction between ATP and alpha-D-glucose 1-phosphate (G1P) to produce pyrophosphate and ADP-Glc.	glgC	1.4059	0.0432266	Metabolism/Sugar metabolism/Hexoses metabolism
HI_0342	ferredoxin-type protein	Could be involved in the maturation of NapA, the catalytic subunit of the periplasmic nitrate reductase, before its export into the periplasm.	napF	1.40359	0.000894585	Metabolism/Others
HI_1484	hypothetical protein/Putative uncharacterized protein HI_1484 in Mu-like prophage FluMu region		-	1.39356	3.40465e-05	Hypothetical proteins
HI_1094	cytochrome C-type biogenesis protein	Required for the biogenesis of c-type cytochromes. Possible subunit of a heme lyase.	ccmF	1.3897	4.50706e-05	Metabolism/Others
HI_0099	iron(III) ABC transporter, ATP-binding protein	Part of the ABC transporter complex FbpABC involved in Fe3+ ions import. Responsible for energy coupling to the transport system.	hitC	1.38555	0.0179949	Transport systems/Uptake systems/Iron
HI_0428	disulfide bond formation protein B	Required for disulfide bond formation in some periplasmic proteins such as PhoA or OmpA. Acts by oxidizing the DsbA protein.	dsbB	1.3824	4.16754e-06	Protein degradation-stability/Chaperone
HI_0235	alternative ribosome-rescue factor A		arfA	1.38073	0.0017118	Transcription and translation machinery/Ribosome related things
HI_1482	hypothetical protein		-	1.34707	0.00312553	Hypothetical proteins
HI_0181	formate transporter	Involved in the bidirectional transport of formate during mixed-acid fermentation. Functions to maintain relatively constant intracellular formate levels during growth, using different mechanisms for efflux and uptake of the anion.	focA	1.34271	0.000677856	Transport systems/Other transport systems
HI_1481	AAA family ATPase/Mu-like prophage FluMu DNA transposition protein B		-	1.33079	0.000142573	Others
HI_1358	glycogen operon protein	Removes maltotriose and maltotetraose chains that are attached by 1,6-alpha-linkage to the limit dextrin main chain, generating a debranched limit dextrin.	-	1.32091	0.0141306	Metabolism/Sugar metabolism/Hexoses metabolism
HI_1044	Tat proofreading chaperone	Required for biogenesis/assembly of DMSO reductase, but not for the interaction of the DmsA signal peptide with the Tat system. May be part of a chaperone cascade complex that facilitates a folding-maturation pathway for the substrate protein.	dmsD	1.27826	0.00057079	Protein degradation-stability/Chaperone
HI_1522.1	hypothetical protein: Com family DNA-binding transcriptional regulator/Mu-like prophage protein Com		-	1.25816	7.29534e-05	Hypothetical proteins
HI_0047	4-hydroxy-2-oxoglutarate aldolase/2-deydro-3-deoxyphosphogluconate aldolase	Involved in the degradation of glucose via the Entner-Doudoroff pathway. Catalyzes the reversible, stereospecific retro-aldol cleavage of 2-keto-3-deoxy-6-phosphogluconate (KDPG) to pyruvate and D-glyceraldehyde-3-phosphate	eda	1.24918	0.0151267	Metabolism/Sugar metabolism/Hexoses metabolism
HI_0101	hypothetical protein: Metalloproteases including zinc D-Ala-D-Ala carboxypeptidase, L-Ala-D-Glu peptidase, L,D-carboxypeptidase, bacteriophage endolysins, and related proteins		-	1.24193	0.00441861	Hypothetical proteins
HI_0343	napD protein	Chaperone for NapA, the catalytic subunit of the periplasmic nitrate reductase. It binds directly and specifically to the twin-arginine signal peptide of NapA, preventing premature interaction with the Tat translocase and premature export.	napD	1.22792	2.98549e-08	Protein degradation-stability/Chaperone
HI_1425	FNR family transcription factor/Anaerobic regulatory protein	It is involved in the activation of genes necessary for anaerobic respiration.	fnr	1.22506	3.8457e-06	Transcription and translation machinery/Regulators
HI_1356	4-alpha-glucanotransferase	Transfers a segment of a (1->4)-alpha-D-glucan to a new position in an acceptor, which may be glucose or a (1->4)-alpha-D-glucan.	malQ	1.22191	0.0302429	Metabolism/Sugar metabolism/Hexoses metabolism
HI_1522	phage tail fiber protein/Mu-like prophage FluMu defective tail fiber protein		-	1.21379	4.62086e-06	Others
HI_1658	Outer membrane lipoprotein	Plays an important role in maintaining outer membrane integrity.	yraP, dolP	1.20096	0.0226806	Cell wall/Cell wall biosynthesis
HI_0644	cytochrome C nitrate reductase	Part of the anaerobic respiratory chain of trimethylamine-N-oxide reductase TorZ. Required for electron transfer to the TorZ terminal enzyme	yecK, torY, mtsY	1.18915	0.00750693	Metabolism/Others
HI_1238	molecular chaperone	Participates actively in the response to hyperosmotic and heat shock by preventing the aggregation of stress-denatured proteins and by disaggregating proteins, also in an autonomous, DnaK-independent fashion. Unfolded proteins bind initially to DnaJ; upon interaction with the DnaJ-bound protein, DnaK hydrolyzes its bound ATP, resulting in the formation of a stable complex. GrpE releases ADP from …	dnaJ	1.17547	0.0153137	Protein degradation-stability/Chaperone
HI_0346	quinol dehydrogenase ferredoxin subunit NapH	Required for electron transfer from membrane ubiquinol, via NapC, to the periplasmic nitrate reductase NapAB complex	napH	1.16632	2.82005e-08	Transport systems/Export systems
HI_0347	periplasmic nitrate reductase	Electron transfer subunit of the periplasmic nitrate reductase complex NapAB. Receives electrons from the membrane-anchored tetraheme c-type NapC protein and transfers these to NapA subunit, thus allowing electron flow between membrane and periplasm.	napB	1.15511	9.96813e-08	Transport systems/Export systems
HI_1086	Conserved ABC-type transport system protein, permease component	Intermembrane phospholipid transport system permease protein	mlaE	1.15497	0.0016621	Cell wall/Cell wall biosynthesis
HI_1565	hemoglobin-binding protein	Porin superfamily. These outer membrane channels share a beta-barrel structure that differ in strand and shear number. Classical (gram-negative) porins are non-specific channels for small hydrophillic molecules and form 16 beta-stranded barrels	-	1.15154	0.00177118	Transport systems/Other transport systems
HI_0585	Putative uncharacterized C4-dicarboxylate transporter		dcuC	1.14733	0.0226806	Hypothetical proteins
HI_1503	phage virion morphogenesis protein/ Mu-like prophage FluMu G protein 1		-	1.12163	0.00393304	Hypothetical proteins
HI_0095	class I SAM-dependent methyltransferase		-	1.12007	0.0162449	Metabolism/Others
HI_1087	phospholipid ABC transporter ATP-binding protein	ABC transporter ATPase	mlaF	1.11276	0.00280454	Transport systems/uptake-intake system/others
HI_1488	gp16 family protein/Mu-like prophage FluMu protein gp16		-	1.09695	0.00254469	Others
HI_0908	hypothetical protein: DUF2547 family protein		-	1.09108	0.00418962	Hypothetical proteins
HI_1047	Anaerobic dimethyl sulfoxide reductase, chain A/molybdopterin-dependent oxidoreductase	Catalyzes the reduction of dimethyl sulfoxide (DMSO) to dimethyl sulfide (DMS) . The terminal DMSO reductase can also use various sulfoxides and N-oxide compounds as terminal electron acceptor in addition to DMSO	dmsA	1.08654	0.0190542	Metabolism/others
HI_1502	minor capsid protein/Mu-like prophage FluMu F protein		-	1.08281	0.000225031	Others
HI_0075	anaerobic ribonucleoside-triphosphate reductase	Catalyzes the conversion of ribonucleotides into deoxyribonucleotides, which are required for DNA synthesis and repair.	nrdD	1.07653	3.50319e-05	Nucleic acids processing, restriction and modification
HI_0092	GntP family permease		-	1.07383	0.000126746	Transport systems/Other transport systems
HI_0987	3-isopropylmalate dehydrogenase (beta-IPM dehydrogenase)	Catalyzes the oxidation of 3-carboxy-2-hydroxy-4-methylpentanoate (3-isopropylmalate) to 3-carboxy-4-methyl-2-oxopentanoate.	leuB	1.07186	0.000425476	Metabolism/Amino acids/Leucine, L-isoleucine and L-valine
HI_1237	Chaperone protein	Acts as a chaperone	dnaK	1.03686	0.00303355	Protein degradation-stability/Chaperone
HI_0586	Putative uncharacterized transporter		-	1.0326	0.00682546	Hypothetical proteins
HI_1095	thiol:disulfide interchange protein	Involved in disulfide bond formation. Catalyzes a late, reductive step in the assembly of periplasmic c-type cytochromes, probably the reduction of disulfide bonds of the apocytochrome c to allow covalent linkage with the heme.	dsbE	1.02734	0.0146303	Metabolism/Others
HI_0091	glycerate kinase	(R)-glycerate + ATP = (2R)-3-phosphoglycerate + ADP + H+	glxK	1.0069	0.00076479	Metabolism/Others
HI_1398	fumarate hydratase, class II	Involved in the TCA cycle. FumC seems to be a backup enzyme for FumA under conditions of iron limitation and oxidative stress	fumC	1.00332	0.00422113	Metabolism/Sugar metabolism/Krebs cycle
HI_0190	ferric iron uptake transcriptional regulator/Ferric uptake regulation protein	Acts as a global negative controlling element, employing Fe2+ as a cofactor to bind the operator of the repressed genes.	fur	-8.11582	2.61198e-96	Transcription and translation machinery/Regulators
HI_1080	amino acid ABC transporter substrate-binding protein	Probably part of a binding-protein-dependent transport system for an amino acid.	fliY	-4.5164	3.50251e-33	Transport systems/Uptake-intake system/Amino acids
HI_0853	ABC transporter substrate-binding protein/Heme-binding protein A	Important role in heme acquisition or metabolism.	hbpA, dppA	-4.08047	7.98253e-28	Transport systems/Uptake systems/Iron
HI_1154	L-cystine transporter		ydjN	-4.02548	2.52882e-51	Transport systems/Uptake-intake systems/Amino acids
HI_1078	amino acid ABC transporter, ATP-binding protein	Probably part of a binding-protein-dependent transport system for an amino acid. Probably responsible for the translocation of the substrate across the membrane.	tcyC	-3.87991	6.62356e-14	Transport systems/Uptake-intake systems/Amino acids
HI_1079	amino acid ABC transporter, permease protein	Probably part of a binding-protein-dependent transport system for an amino acid. Probably responsible for the translocation of the substrate across the membrane.	-	-3.21047	2.87005e-14	Transport systems/Uptake-intake system/Amino acids
HI_0563	transcriptional regulatory protein	Activator of asnA transcription.	asnC	-2.69186	0.000728007	Transcription and translation machinery/Regulators
HI_1706	high-affinity choline transport protein	High-affinity uptake of choline driven by a proton-motive force.	betT	-2.67213	0.00707537	Transport systems/Other transport systems
HI_0620	MetQ/NlpA family lipoprotein/ Probable D-methionine-binding lipoprotein	This protein is a component of a D-methionine permease, a binding protein-dependent, ATP-driven transport system.	metQ, hlpA	-2.40892	3.27138e-08	Transport systems/Uptake-intake system/Amino acids
HI_1344	extracellular solute-binding protein/Spermidine-putrescine-binding periplasmic protein 1	Required for the activity of the bacterial periplasmic transport system of putrescine and spermidine. Polyamine binding protein (By similarity).	potD-B	-2.34427	0.00845652	Transport systems/Uptake-intake system/Polyamines
HI_0621	methionine ABC transporter ATP-binding protein MetN	Part of the ABC transporter complex MetNIQ involved in methionine import. Responsible for energy coupling to the transport system	metN	-2.33755	2.42425e-17	Transport systems/Uptake-intake system/Amino acids
HI_0801	ribosomal protein S4	One of the primary rRNA binding proteins, it binds directly to 16S rRNA where it nucleates assembly of the body of the 30S subunit.	rpS4	-2.33281	0.00322669	Transcription and translation machinery/Ribosome related things
HI_1387	anthranilate synthase component I	Part of a heterotetrameric complex that catalyzes the two-step biosynthesis of anthranilate, an intermediate in the biosynthesis of L-tryptophan. In the first step, the glutamine-binding beta subunit (TrpG) of anthranilate synthase (AS) provides the glutamine amidotransferase activity which generates ammonia as a substrate that, along with chorismate, is used in the second step, catalyzed by the …	trpE	-2.32774	0.0168465	Metabolism/Amino acids metabolism/Tryptophan
HI_1076	cytochrome D ubiquinol oxidase, subunit I		cydA	-2.2699	0.000270022	Metabolism/Others
HI_0263	ShlB/FhaC/HecB family hemolysin secretion/activation protein/ Heme/hemopexin transporter protein	Likely functions in the release of soluble HxuA from the cell. Probable member of a two partner secretion pathway (TPS) in which it mediates the secretion of HuxA.	hxuB	-2.24587	4.38609e-05	Transport systems/Uptake systems/Iron
HI_0854	heme oxygenase, HugZ family	Involved in heme iron utilization. Catalyzes the degradation of heme to biliverdin, with the release of iron and carbon monoxide.	hugZ	-2.24118	2.87599e-07	Metabolism/Others
HI_0167	Na(+)-translocating NADH-quinone reductase subunit C	NQR complex catalyzes the reduction of ubiquinone-1 to ubiquinol by two successive reactions, coupled with the transport of Na+ ions from the cytoplasm to the periplasm.	nqrC	-2.19236	0.00676102	Transport systems/Other transport systems
HI_0007	formate dehydrogenase, beta subunit	Allows to use formate as major electron donor during aerobic respiration. The beta chain is an electron transfer unit containing 4 cysteine clusters involved in the formation of iron-sulfur centers. Electrons are transferred from the gamma chain to the molybdenum cofactor of the alpha subunit	fdxH	-2.09043	4.02595e-10	Metabolism/Sugar Metabolism/Fermentative reactions
HI_1457	outer membrane beta-barrel protein		-	-1.96732	2.26e-14	Transport systems/Other transport systems
HI_1220	30S ribosomal protein S1	Binds mRNA; thus facilitating recognition of the initiation point. It is needed to translate mRNA with a short Shine-Dalgarno (SD) purine-rich sequence	rpS1, rpsA	-1.94197	0.00324357	Transcription and translation machinery/Ribosome related things
HI_1384	non-heme ferritin	Iron-storage protein	rsgA-A, ftnA	-1.87064	1.74544e-07	Transport systems/Uptake systems/Iron
HI_1456	DUF2846 domain-containing protei	Signaling and cellular processes	-	-1.83248	5.42509e-11	Hypothetical proteins
HI_0977	adenosine monophosphate-protein transferase	Probable adenylyltransferase that mediates the addition of adenosine 5'-monophosphate (AMP) to specific residues of target proteins	fic	-1.82392	0.000594255	Metabolism/Nucleotide metabolism/Ribonucleoside-triphosphate reductases
HI_1124	oligopeptide ABC transporter, periplasmic-binding protein	Part of the ABC transporter complex OppABCDF involved in the uptake of oligopeptide. Plays an important nutritional role. Binds peptides containing from two to five amino acid residues (By similarity)	oppA	-1.80529	0.0302429	Transport systems/Uptake-intake system/Oligopeptides
HI_0262	heme-hemopexin utilization protein B	Required for utilization of free heme at low concentrations.	hxuC	-1.79677	0.000149486	Transport systems/Uptake systems/Iron
HI_0713	trigger factor	Involved in protein export. Acts as a chaperone by maintaining the newly synthesized secretory and non-secretory proteins in an open conformation. Binds to 3 regions of unfolded substrate PhoA, preferring aromatic and hydrophobic residues, keeping it stretched out and unable to form aggregates	tig	-1.77062	0.00750693	Protein degradation-stability/Chaperone
HI_1077.1	hypothetical protein: Nicotinamide mononucleotide transporter		-	-1.75776	2.59674e-08	Hypothetical proteins
HI_0264	filamentous hemagglutinin N-terminal domain-containing protein/Heme-hemopexin-binding protein	Binds heme/hemopexin complexes.	hxuA	-1.75433	0.000160941	Transport systems/Uptake systems/Iron
HI_1385	non-heme ferritin-like protein	Iron-storage protein	rsgA-B, ftnB	-1.74282	0.00166324	Transport systems/Uptake systems/Iron
HI_0790	50S ribosomal protein L5	This is one of the proteins that bind and probably mediate the attachment of the 5S RNA into the large ribosomal subunit, where it forms part of the central protuberance.	rplE, rpl5	-1.73059	0.0226806	Transcription and translation machinery/Ribosome related things
HI_0562	ribosome-associated heat shock protein Hsp15	Involved in the recycling of free 50S ribosomal subunits that still carry a nascent chain. Binds RNA more specifically than DNA. Binds with very high affinity to the free 50S ribosomal subunit. Does not bind it when it is part of the 70S ribosome	hslR	-1.71206	0.000603139	Transcription and translation machinery/Ribosome related things
HI_1194	glycine cleavage system transcriptional activator	Not known, the gcv operon regulated by the E.coli homolog does not exist in H.influenzae, so it probably acts as a transcriptional regulator on some other operon.	gcvA	-1.64242	0.0440782	Transcription and translation machinery/Regulators
HI_0185	S-(hydroxymethyl)glutathione dehydrogenase	Has high formaldehyde dehydrogenase activity in the presence of glutathione and catalyzes the oxidation of normal alcohols in a reaction that is not GSH-dependent. In addition, hemithiolacetals other than those formed from GSH, including omega-thiol fatty acids, also are substrates. Also acts as a S-nitroso-glutathione reductase by catalyzing the NADH-dependent reduction of S-nitrosoglutathione.	frmA, adhC	-1.63455	0.00409418	Metabolism/Others
HI_1075	cytochrome D ubiquinol oxidase, subunit II	Probable cytochrome oxidase subunit	cydB	-1.61267	0.00347767	Metabolism/Others
HI_1088	superoxide dismutase	Destroys superoxide anion radicals which are normally produced within the cells and which are toxic to biological systems.	sodA	-1.5856	2.30488e-09	Stress response-nutrient starvation
HI_1659	ribonucleoside-diphosphate reductase, alpha chain	Provides the precursors necessary for DNA synthesis. Catalyzes the biosynthesis of deoxyribonucleotides from the corresponding ribonucleotides	nrdA	-1.57691	0.000228337	Metabolism/Nucleotide metabolism/Ribonucleoside-triphosphate reductases
HI_1233	pyruvate dehydrogenase, E1 component	Component of the pyruvate dehydrogenase (PDH) complex, that catalyzes the overall conversion of pyruvate to acetyl-CoA and CO2.	aceE	-1.57278	0.0329301	Metabolism/Sugar metabolism/Hexose metabolism
HI_0791	30S ribosomal protein S14	Binds 16S rRNA, required for the assembly of 30S particles and may also be responsible for determining the conformation of the 16S rRNA at the A site.	rpsN, rpS14	-1.55022	0.0372036	Transcription and translation machinery/Ribosome related things
HI_1388.1	tautomerase family protein		-	-1.53699	0.0226806	Hypothetical proteins
HI_0682	ketol-acid reductoisomerase	Involved in the biosynthesis of branched-chain amino acids (BCAA). Catalyzes an alkyl-migration followed by a ketol-acid reduction of (S)-2-acetolactate (S2AL) to yield (R)-2,3-dihydroxy-isovalerate.	ilvC	-1.52129	0.0200336	Metabolism/Amino acids metabolism/Leucine, L-isoleucine and L-valine
HI_0775	LysR family transcriptional regulator		-	-1.50339	0.000162262	Transcription and translation machinery/Regulators
HI_1326	hypothetical protein: tRNA A-37 threonylcarbamoyl transferase component Bud32		-	-1.50216	0.00332213	Hypothetical proteins
HI_1231	dihydrolipoamide dehydrogenase	Lipoamide dehydrogenase is a component of the alpha-ketoacid dehydrogenase complexes.	lpdA	-1.49335	0.0146573	Metabolism/others
HI_0114	hypothetical protein		-	-1.48672	0.00300648	Hypothetical proteins
HI_1389	anthanilate phosphoribosyltransferase	Catalyzes the transfer of the phosphoribosyl group of 5-phosphorylribose-1-pyrophosphate (PRPP) to anthranilate to yield N-(5'-phosphoribosyl)-anthranilate (PRA).	trpD	-1.46729	0.0144273	Metabolism/Amino acids metabolism/Tryptophan
HI_1232	dihydrolipoamide acetyltransferase	The pyruvate dehydrogenase complex catalyzes the overall conversion of pyruvate to acetyl-CoA and CO2. It contains multiple copies of three enzymatic components: pyruvate dehydrogenase (E1), dihydrolipoamide acetyltransferase (E2) and lipoamide dehydrogenase (E3)	aceF	-1.46435	0.0388184	Metabolism/Sugar metabolism/Hexose metabolism
HI_0491	S-ribosylhomocysteine lyase	Autoinducer-2 production protein	luxS	-1.45608	0.000271613	Quorum sensing
HI_1708	transcriptional regulatory protein	Member of a two-component regulatory system QseB/QseC	ygiX, qseB	-1.43039	0.00469919	Quorum sensing
HI_0046	alkylphosphonate uptake protein		yjdM, phnA	-1.40982	0.00258278	Transcription and translation machinery/Regulators
HI_0220.2	hypothetical protein: uracil-DNA glycosylase family protein		-	-1.40375	0.0123115	Hypothetical proteins
HI_0893	TetR/AcrR family transcriptional regulator	Negatively controls the expression of the cytochrome p450BM-3 gene at the transcriptional level.	acrR, Bm3R1	-1.38684	0.00106472	Transcription and translation machinery/Regulators
HI_1145	prephenate dehydratase/Bifunctional chorismate mutase	Catalyzes the Claisen rearrangement of chorismate to prephenate and the decarboxylation/dehydration of prephenate to phenylpyruvate.	pheA	-1.37175	0.00057079	Metabolism/Amino acid metabolism/L-phenylalanine
HI_0009	fdhE protein	Necessary for formate dehydrogenase activity.	fdhE	-1.36677	0.00273049	Metabolism/Sugar metabolism/Fermentative reactions
HI_1019	thiamin ABC transporter, periplasmic-binding protein	Haemophilus acquires iron by extracting it from serum transferrin (TF) in its human host. Acts as a transferrin receptor and is required for transferrin utilization.	thiB	-1.3545	0.00373392	Transport systems/Uptake-intake system/Vitamins
HI_0973	hypothetical protein: transferrin-binding protein-like solute binding protein		-	-1.35059	0.0228242	Hypothetical proteins
HI_1020	thiamin ABC transporter, permease protein,	Part of the ABC transporter complex ThiBPQ involved in thiamine import. Probably responsible for the translocation of the substrate across the membrane.	thiP	-1.33329	0.024941	Transport systems/Uptake-intake system/Vitamins
HI_1709	YgiW/YdeI family stress tolerance OB fold protein		ygiW	-1.32088	1.13264e-06	Stress response-nutrient starvation
HI_1389.1	bifunctional indole-3-glycerol-phosphate synthase TrpC/phosphoribosylanthranilate isomerase TrpF	Bifunctional enzyme that catalyzes two sequential steps of tryptophan biosynthetic pathway. The first reaction is catalyzed by the isomerase, coded by the TrpF domain; the second reaction is catalyzed by the synthase, coded by the TrpC domain	trpCF	-1.32043	0.0323938	Metabolism/Amino acids metabolism/Tryptophan
HI_1632	aspartokinase	catalyzes the phosphorylation of the amino acid aspartate. This reaction is the first step in the biosynthesis of three essential amino acids: methionine, lysine, and threonine	lysC	-1.30783	0.0010627	Metabolism/Amino acids metabolism/Others
HI_0008	formate dehydrogenase, gamma subunit	Allows to use formate as major electron donor during anaerobic respiration. Subunit gamma is probably the cytochrome b556(FDO) component of the formate dehydrogenase	fdxI	-1.30106	6.84504e-06	Metabolism/Sugar metabolism/Fermentative reactions
HI_1648	pyridoxal 5'-phosphate synthase glutaminase subunit	Catalyzes the hydrolysis of glutamine to glutamate and ammonia as part of the biosynthesis of pyridoxal 5'-phosphate. The resulting ammonia molecule is channeled to the active site of PdxS.	pdxT	-1.29213	0.0194676	Metabolism/Others
HI_1388	aminodeoxychorismate/anthranilate synthase component II	Part of a heterotetrameric complex that catalyzes the two-step biosynthesis of anthranilate, an intermediate in the biosynthesis of L-tryptophan. In the first step, the glutamine-binding beta subunit (TrpG) of anthranilate synthase (AS) provides the glutamine amidotransferase activity which generates ammonia as a substrate that, along with chorismate, is used in the second step, catalyzed by the …	trpG	-1.28515	0.0387191	Metabolism/Amino acids metabolism/Tryptophan
HI_0172	FAD:protein FMN transferase	Flavin transferase that catalyzes the transfer of the FMN moiety of FAD and its covalent binding to the hydroxyl group of a threonine residue in a target flavoprotein such as NqrB and NqrC, two subunits of the NQR complex.	apbE	-1.2693	0.0353337	Metabolism/others
HI_1426	universal stress protein	Required for resistance to DNA-damaging agents	uspE	-1.21762	0.027756	Stress response-nutrient starvation
HI_0894	lipoprotein, putative	Multidrug efflux pump subunit AcrA	-	-1.21669	0.0270326	Transport systems/Export systems
HI_1682	protease, putative		sohB	-1.20246	2.2982e-05	Protein degradation-stability/Protein degrading machinery
HI_0512	HincII family type II restriction endonuclease	A P subtype restriction enzyme that recognizes the double-stranded sequence 5'-GTYRAC-3' and cleaves after Y-3.	HindIIR	-1.1928	0.018402	Nucleic acids processing, restriction and modification
HI_0163	DNA-binding transcriptional regulator	Transcriptional regulator that plays an important role in general stress response.	bolA	-1.19174	7.69802e-06	Stress response/ nutrient starvation
HI_0513	N-6 DNA methylase	A gamma subtype methylase, recognizes the double-stranded sequence 5'-GTYRAC-3', methylates A-5 on both strands, and protects the DNA from cleavage by the HindII endonuclease.	hindIIM	-1.17028	0.00488393	Nucleic acids processing, restriction and modification
HI_0646	aspartate-semialdehyde dehydrogenase	Catalyzes the NADPH-dependent formation of L-aspartate-semialdehyde (L-ASA) by the reductive dephosphorylation of L-aspartyl-4-phosphate.	asd	-1.16314	0.00676424	Metabolism/Amino acids metabolism/Others
HI_0431	hypothetical protein: YjaG family protein		-	-1.15958	1.3462e-06	Hypothetical proteins
HI_0392	hypothetical protein: O-antigen acetylase		-	-1.14719	0.00347767	Hypothetical proteins
HI_1705	leucyl aminopeptidase	Probably involved in the processing and regular turnover of intracellular proteins. Catalyzes the removal of unsubstituted N-terminal amino acids from various peptides	pepA	-1.12601	0.0374692	Protein degradation-stability/Protein degrading machinery
HI_0155	3-ketoacyl-acyl carrier protein reductase	Catalyzes the NADPH-dependent reduction of beta-ketoacyl-ACP substrates to beta-hydroxyacyl-ACP products, the first reductive step in the elongation cycle of fatty acid biosynthesis.	fabG	-1.12157	0.0354801	Metabolism/Lipid metabolism
HI_1339	hypothetical protein: Apolipoprotein		-	-1.12094	0.00120874	Hypothetical proteins
HI_0184	S-formylglutathione hydrolase	Serine hydrolase involved in the detoxification of formaldehyde. Hydrolyzes S-formylglutathione to glutathione and formate (By similarity).	fghA	-1.10754	0.0285252	Metabolism/Others
HI_1583	arginine--tRNA ligase		argS	-1.09859	0.00943568	Transcription and translation machinery/tRNA
HI_0244	tRNA-guanine transglycosylase	Catalyzes the base-exchange of a guanine (G) residue with the queuine precursor 7-aminomethyl-7-deazaguanine (PreQ1) at position 34 (anticodon wobble position) in tRNAs with GU(N) anticodons (tRNA-Asp, -Asn, -His and -Tyr).	tgt	-1.09709	0.0372648	Transcription and translation machinery/tRNA
HI_0983	hypothetical protein		-	-1.09514	0.0165038	Hypothetical proteins
HI_1462	hypothetical protein: efflux transporter, outer membrane factor		-	-1.05467	0.0417722	Hypothetical proteins
HI_0234	hypothetical protein		-	-1.04634	0.0102963	Hypothetical proteins
HI_1578	glycosyltransferase family 2 protein	Glycosyltransferase involved in cell wall biosynthesis	lgtD	-1.04449	0.0127354	Cell wall/Cell wall biosynthesis
HI_0040	hypothetical protein: TIGR01619 family protein		-	-1.03997	0.0101217	Hypothetical proteins
HI_1712	phosphoenolpyruvate-protein phosphotransferase	General (non sugar-specific) component of the phosphoenolpyruvate-dependent sugar phosphotransferase system (sugar PTS). This major carbohydrate active-transport system catalyzes the phosphorylation of incoming sugar substrates concomitantly with their translocation across the cell membrane. Enzyme I transfers the phosphoryl group from phosphoenolpyruvate (PEP) to the phosphoryl carrier protein	ptsI	-1.03252	0.0266833	Transport systems/Uptake-intake system/Sugars
HI_1587	DNA-binding protein H-NS	A DNA-binding protein implicated in transcriptional repression and chromosome organization and compaction. Binds nucleation sites in AT-rich DNA and bridges them, forming higher-order nucleoprotein complexes and condensing the chromosome.	hns	-1.02395	0.0372648	Transcription and translation machinery/Regulators
HI_0433	Fe-S biogenesis protein	Involved in iron-sulfur cluster biogenesis. Binds a 4Fe-4S cluster, can transfer this cluster to apoproteins, and thereby intervenes in the maturation of Fe/S proteins. Could also act as a scaffold/chaperone for damaged Fe/S proteins.	nfuA	-1.01247	0.000157828	Protein degradation-stability/Chaperone
HI_0787	hypothetical protein		-	-1.00996	1.35234e-05	Hypothetical proteins
HI_1184	dipeptide ABC transporter, ATP-binding protein	Part of the ABC transporter DppBCDF involved in dipeptide transport. Responsible for energy coupling to the transport system.	dppF	-1.00447	0.00375957	Transport systems/Uptake systems/Iron
